# Supplementary material for: Establishment of a neonatal resuscitation registry in the Democratic Republic of the Congo: An open cohort study
Source: PLoS One. 2025 May 23;20(5):e0324332. doi: 10.1371/journal.pone.0324332 (PMC12101705; doi:10.1371/journal.pone.0324332)
Supplement: S1 Accessible Data — (XLSX) [file pone.0324332.s001.xlsx]

## Sheet: Data
CaseId	Positive Pressure Ventilation	Crying/ breathing at 30 seconds	Number of Stimulation Events	Stimulation First Time [seconds]	Stimulation Total Duration [seconds]	Number of Suction Events	Suction First Time [seconds]	Suction Total Duration [seconds]	Number of Positive Pressure Ventilation Events	Positive Pressure Ventilation First Time [seconds]	Positive Pressure Ventilation Total Duration [seconds]	First Heart Rate [beats per minute]	Time to First Heart Rate [seconds]	Last Heart Rate [beats per minute]	Time Last Heart Rate [seconds]	Heart Rate at 30 seconds [beats per minute]	Heart Rate at 60 seconds [beats per minute]	Time to Heart Rate ≥100 beats per minute [seconds]	Heart Rate at start Positive Pressure Ventilation [beats per minute]
1	FALSE	TRUE	1	60.916	25.97	1	68.044	79.475
2	TRUE	TRUE	6	19.988	148.993	3	60.534	82.551	1	467.182	49.737	68	384	159	525			9	147
3	FALSE	TRUE	1	19.5	19.368	1	57.237	25.92
4	FALSE	TRUE	1	12.427	29.444	1	52	6.24
5	FALSE	TRUE	2	18.323	42.854	1	39.625	22.899
6	FALSE	TRUE	1	10.409	89.975
7	FALSE	FALSE	1	28.435	5.786	1	11.058	16.569
8	FALSE	TRUE	1	3.633	47.689	1	52.954	1.3
9	FALSE	FALSE	1	46.86	23.878	1	78.634	40.343
10	FALSE	TRUE	1	5.006	49.862	1	55.178	49.857
11	FALSE	TRUE	1	4.706	26.191	1	63.892	52.632
12	FALSE	TRUE	1	4.901	19.632	1	70.592	20.908
13	FALSE	TRUE	1	15.567	18.269	1	84.468	8.297
14	FALSE	TRUE	1	17.085	61.319	1	47.653	27.745
15	FALSE	TRUE	1	44.902	21.94	1	27.87	17.458
16	FALSE	TRUE	1	59.577	15.859	1	13.842	35.922
17	FALSE	TRUE	1	4.573	4.191	1	12.193	5.805
18	FALSE	TRUE	3	5.815	32.799	1	34.548	14.609
19	FALSE	TRUE	2	11.789	28.519	2	34.566	23.474
20	FALSE	TRUE	1	18.81	29.297	1	76.704	38.881
21	FALSE	TRUE	6	13.521	144.432	4	25.269	52.39
22	FALSE	TRUE	1	5.122	67.39	1	73.191	57.316
23	FALSE	TRUE	1	14.952	120.919	2	44.052	26.456
24	FALSE	TRUE	2	7.831	48.914	2	32.092	77.03
25	FALSE	TRUE	2	14.798	18.184	2	27.236	40.915
26	FALSE	TRUE	1	11.156	27.596	1	63.51	5.372
27	FALSE	FALSE	1	49.371	27.947	1	76.559	11.197
28	FALSE	TRUE	2	9.244	62.626	1	28.887	15.61
29	FALSE	TRUE	2	15.366	40.404	1	48.025	6.54
30	FALSE	TRUE	1	3.365	33.304	1	27.26	35.375
31	FALSE	TRUE	2	5.466	20.769	1	24.187	23.267
32	FALSE	TRUE	1	15.163	31.017
33	FALSE	TRUE	1	11.108	35.652	1	47.341	51.606
34	FALSE	TRUE	1	23.423	35.026	1	59.752	44.606
35	FALSE	TRUE	3	7.26	74.893	2	44.81	85.968
36	FALSE	TRUE	1	37.726	66.261	2	38.178	58.045				138	82	138	174
37	FALSE	TRUE	3	-6.791	35.272	1	29.83	13.296
38	FALSE	TRUE	2	4.851	59.719	1	40.41	5.711
39	FALSE	TRUE	1	5.181	47.878
40	FALSE	TRUE	1	6.938	75.558
41	FALSE	TRUE	1	15.083	42.439
42	FALSE	TRUE	2	16.082	112.882	1	49.864	32.931
43	FALSE	TRUE	1	13.139	70.371	1	91.562	16.934
44	FALSE	TRUE	2	2.799	62.023	1	26.395	22.365
45	FALSE	TRUE	1	24.139	70.305
46	FALSE	TRUE	1	9.377	33.521
47	FALSE	TRUE	1	17.323	106.066	1	122.285	45.972
48	FALSE	TRUE	1	4.602	41.476	1	44.896	18.664
49	FALSE	TRUE	1	19.678	25.876	1	56.938	17.57
50	FALSE	TRUE	1	5.333	59.947	1	65.652	15.704
51	FALSE	TRUE	1	14.061	24.478	1	38.958	36.615
52	FALSE	TRUE	1	5.369	88.495	1	95.129	46.472
53	FALSE	TRUE	2	23.169	53.85	1	47.06	15.1
54	FALSE	FALSE	2	-56.133	189.026	1	23.359	124.886
55	FALSE	TRUE	1	13.069	44.204
56	FALSE	FALSE	1	3.179	44.987	1	49.872	65.643
57	FALSE	TRUE	1	101.845	13.912	1	25.897	48.065
58	FALSE	TRUE	1	8.331	62.677	1	71.988	36.754
59	FALSE	TRUE	1	38.449	10.376	1	36.21	59.92
60	FALSE	TRUE	1	6.479	57.92	1	41.349	63.237
61	FALSE	TRUE	1	16.107	15.885	2	42.774	31.548
62	FALSE	FALSE	1	49.007	39.485	1	88.769	42.24
63	FALSE	TRUE	1	22.002	23.968	1	46.569	68.729
64	FALSE	FALSE	1	42.497	11.429	1	54.375	69.924
65	FALSE	TRUE	1	25.23	21.986	1	43.366	30.875
66	FALSE	TRUE	1	27.581	36.097	1	65.573	12.118
67	FALSE	TRUE	1	14.618	30.63
68	FALSE	TRUE	1	12.33	29.887	1	49.042	13.61
69	FALSE	TRUE	1	18.065	30.769
70	FALSE	FALSE	2	14.276	116.284	2	41.053	35.904
71	FALSE	TRUE	1	6.056	35.905	1	42.502	90.296
72	FALSE	TRUE	2	16.791	51.658	1	47.984	35.417
73	FALSE	TRUE	1	14.964	85.552
74	FALSE	TRUE	1	7.551	36.296
75	FALSE	TRUE	1	4.348	50.412
76	FALSE	FALSE	1	76.272	77.97	1	101.205	35.307
77	FALSE	TRUE	2	12.723	37.885	1	26.461	24.017
78	FALSE	TRUE	1	12.535	64.477
79	FALSE	TRUE	1	6.481	133.546
80	FALSE	TRUE	1	9.692	92.556
81	FALSE	FALSE	1	18.077	65.602
82	FALSE	TRUE	2	10.378	48.997	2	4.585	24.425
83	FALSE	FALSE	1	6.853	39.473	1	36.553	52.888
84	FALSE	FALSE	2	19.39	45.933	2	25.353	66.471
85	FALSE	FALSE	2	31.487	29.84	4	32.207	157.742
86	FALSE	TRUE	1	19.541	12.901	1	59.402	57.349
87	FALSE	TRUE	1	27.36	57.558
88	FALSE	TRUE	1	22.813	75.052	1	94.969	52.72
89	FALSE	TRUE	2	12.045	40.485	1	34.957	7.04
90	FALSE	TRUE	1	6.513	44.668	1	57.669	17.002
91	FALSE	TRUE	1	14.61	18.825	1	33.883	6.812
92	FALSE	TRUE	1	2.382	50.632
93	FALSE	TRUE	1	32.11	57.516
94	FALSE	TRUE	1	12.372	69.099	1	82.426	42.773
95	FALSE	TRUE	1	5.097	50.518	1	83.74	29.667
96	FALSE	TRUE	1	37.133	45.311	1	103.553	48.793
97	FALSE	FALSE	1	31.409	33.754	1	98.178	104.756
98	FALSE	TRUE	1	3.743	48.232
99	FALSE	FALSE	1	2.718	61.764	1	38.407	70.527
100	FALSE	TRUE	1	5.588	34.673	1	43.824	27.657
101	FALSE	TRUE	1	9.097	40.971	1	50.618	35.771
102	FALSE	TRUE	1	6.443	24.69	1	37.227	41.896
103	FALSE	TRUE	1	37.436	27.639
104	FALSE	TRUE	1	13.222	53.193	1	200.122	26.931
105	FALSE	TRUE	1	21.688	15.915
106	FALSE	FALSE	3	20.443	82.696	1	69.187	17.297
107	FALSE	TRUE	1	12.798	15.625
108	FALSE	TRUE	1	3.878	44.801	1	49.067	73.853
109	FALSE	FALSE	3	15.879	98.431	1	63.845	7.932
110	TRUE	FALSE	3	17.24	57.488	1	27.376	6.311	2	36.548	52.69	91	3	156	134	163	164	4	173
111	FALSE	TRUE	1	5.2	58.283	1	62.606	27.93
112	FALSE	TRUE	1	13.336	13.993	1	35.242	14.277
113	FALSE	TRUE	1	2.695	36.184	1	37.813	21.12
114	FALSE	TRUE	1	2.314	26.989	1	28.254	168.585
115	FALSE	TRUE	1	7.503	34.85	1	3.058	32.48
116	FALSE	FALSE	1	79.622	34.732	1	117.223	79.241
117	FALSE	TRUE	1	44.408	10.194	1	55.297	15.012
118	FALSE	TRUE	2	24.399	51.702	1	91.987	37.309
119	FALSE	FALSE	1	102.812	53.545	1	81.646	15.839
120	FALSE	TRUE	1	9.808	32.608	1	38.737	35.37
121	FALSE	TRUE	2	16.435	35.464
122	FALSE	TRUE	1	16.122	20.106	2	36.648	48.718
123	FALSE	TRUE	3	5.907	71.729	1	163.596	8.509
124	FALSE	FALSE	1	61.068	57.088
125	FALSE	TRUE	2	7.843	37.205	1	48.707	23.985
126	FALSE	TRUE	2	4.954	49.523	1	19.717	72.639
127	FALSE	TRUE	1	22.799	72.777
128	FALSE	TRUE	1	19.845	11.325	1	32.005	44.492
129	FALSE	TRUE	1	3.016	49.84
130	FALSE	TRUE	1	20.164	61.431	1	78.939	45.069
131	FALSE	TRUE	1	7.171	59.743	1	68.018	40.497
132	FALSE	TRUE	1	26.996	31.213	1	58.785	20.297
133	FALSE	TRUE	1	33.565	77.126
134	FALSE	TRUE	1	3.54	30.2
135	FALSE	TRUE	1	9.293	90.103
136	FALSE	FALSE	1	44.277	120.051	1	50.205	34.804
137	FALSE	TRUE	2	19.73	59.965	1	89.198	18.797
138	FALSE	TRUE	1	20.732	65.906
139	FALSE	TRUE	1	27.317	43.641
140	FALSE	TRUE	1	5.494	22.845	1	29.096	35.857
141	FALSE	TRUE	2	11.908	33.879	1	35.771	40.315
142	FALSE	TRUE	1	22.371	47.302
143	FALSE	TRUE	1	11.676	61.493	1	73.844	42.786
144	FALSE	TRUE	1	74.082	3.339	1	103.939	51.597
145	FALSE	TRUE	1	3.18	43.819	1	10.748	40.241
146	FALSE	TRUE	1	7.977	55.278
147	FALSE	TRUE	2	28.299	66.983	1	54.766	22.837
148	FALSE	FALSE				1	68.463	32.244
149	FALSE	TRUE	1	13.477	38.716	1	29.206	55.541
150	FALSE	TRUE	1	11.985	52.755
151	FALSE	TRUE	1	14.656	18.028	1	33.114	56.609
152	FALSE	TRUE	1	73.764	8.135	1	78.275	58.953
153	FALSE	TRUE	1	28.961	44.755	1	71.562	120.331
154	FALSE	FALSE	3	72.638	58.447	2	113.152	32.071
155	FALSE	TRUE	2	4.165	53.195	1	25.906	30.989
156	FALSE	TRUE	1	7.229	42.072	1	48.234	27.668
157	FALSE	TRUE	2	7.671	42.063	1	38.756	27.372
158	FALSE	TRUE	1	12.478	40.21	1	53.147	19.635
159	FALSE	TRUE	1	11.915	59.143
160	FALSE	TRUE	1	2.219	14.459	1	17.158	40.173
161	FALSE	TRUE	1	41.19	30.024	1	71.532	35.135
162	FALSE	TRUE	1	28.777	25.635	1	42.589	5.581
163	FALSE	TRUE	1	36.283	110.028	1	38.067	40.217
164	FALSE	TRUE	1	24.743	56.399	1	125.501	32.526
165	FALSE	FALSE	1	107.201	112.118	1	105.832	113.886
166	FALSE	TRUE	1	17.885	28.754	1	47.497	7.324
167	FALSE	TRUE	1	2.781	43.428	1	9.933	34.566
168	FALSE	TRUE	1	5.641	35.88	1	44.23	10.74
169	FALSE	TRUE	1	11.112	44.886	1	50.444	103.207
170	FALSE	TRUE	1	38.651	14.131	1	53.229	45.026
171	FALSE	TRUE	1	8.307	34.949	1	5.922	33.87
172	FALSE	TRUE	1	11.675	29.118	1	45.855	18.549
173	FALSE	TRUE	1	10.06	24.069	1	69.945	36.89
174	FALSE	FALSE	1	30.154	100.954
175	FALSE	TRUE	1	3.001	41.981	1	78.506	25.308
176	FALSE	TRUE	1	7.543	34.741	1	24.488	6.882
177	FALSE	TRUE	2	17.864	56.502	1	79.416	42.3
178	FALSE	TRUE	1	7.316	39.197	1	48.321	47.853
179	FALSE	TRUE	1	21.654	39.935	1	73.307	20.287
180	FALSE	TRUE	3	10.222	68.208	3	14.68	25.792
181	FALSE	TRUE	1	33.863	34.603	1	66.559	32.893
182	FALSE	TRUE	1	8.906	34.965
183	FALSE	TRUE	2	27.219	31.33	1	38.702	44.39				72	149	138	231			18
184	FALSE	TRUE	1	2.09	85.12
185	FALSE	TRUE	1	6.094	75.165
186	FALSE	TRUE	1	8.809	17.739
187	FALSE	TRUE	1	9.537	13.539	1	54.755	20.115
188	FALSE	FALSE	1	12.005	29.431	1	41.985	29.703
189	FALSE	TRUE	1	12.997	13.635
190	FALSE	TRUE	1	12.715	24.721
191	FALSE	TRUE	1	12.925	16.292	1	29.648	34.586
192	FALSE	TRUE	1	6.242	38.794	1	45.828	10.362
193	FALSE	TRUE	1	11.192	29.253	1	41.952	19.208
194	FALSE	TRUE	1	8.38	14.625
195	FALSE	TRUE	1	14.912	42.016	1	74.115	7.192
196	FALSE	TRUE	1	39.461	15.619	1	56.039	55.8
197	FALSE	TRUE	1	25.14	36.741	1	67.984	16.637
198	FALSE	TRUE	1	29.77	20.91	1	59.7	32.8
199	FALSE	TRUE	1	14.109	40.982	1	56.193	28.742
200	FALSE	TRUE	1	9.356	68.445
201	FALSE	FALSE	1	6.281	57.036
202	FALSE	TRUE	1	25.056	34.392
203	FALSE	TRUE	2	8.128	32.771	2	36.633	45.393
204	FALSE	TRUE	1	3.964	46.586
205	FALSE	TRUE	1	4.804	31.502	1	36.795	28.364
206	FALSE	TRUE	2	19.946	12.571	2	27.585	42.269
207	FALSE	TRUE				1	86.281	35.301
208	FALSE	TRUE	2	18.073	21.481	1	27.177	8.294
209	FALSE	TRUE	1	6.297	54.561
210	FALSE	TRUE	1	5.768	46.088	1	53.53	26.84
211	FALSE	TRUE	1	13.253	44.451	1	72.945	14.978
212	FALSE	TRUE	1	4.376	57.29	1	60.423	24.091
213	FALSE	TRUE	1	10.949	34.657	1	59.387	34.915
214	FALSE	TRUE	1	4.957	38.119	1	44.358	26.034
215	FALSE	TRUE	1	8.922	44.92	1	54.343	22.845
216	FALSE	TRUE	2	19.647	14.928	2	30.315	27.121
217	FALSE	TRUE	1	23.896	94.647	1	175.283	35
218	FALSE	TRUE	1	4.229	38.839	1	35.651	43.851
219	FALSE	TRUE	1	15.922	83.212	1	69.041	31.081
220	FALSE	TRUE	1	15.855	33.432
221	FALSE	TRUE	1	22.343	18.55	1	85.597	39.382
222	FALSE	TRUE	1	23.918	56.042	1	80.954	12.96
223	FALSE	TRUE	1	17.378	33.957	1	28.546	19.859
224	FALSE	TRUE	2	5.499	35.343	1	10.167	18.967
225	FALSE	TRUE	1	6.572	199.355
226	FALSE	FALSE	1	80.208	419.653	1	47.019	32.69				110	162	174	499
227	FALSE	TRUE	1	7.01	36.496
228	FALSE	TRUE	1	13.139	17.055	1	31.134	60.531
229	FALSE	TRUE	1	21.131	39.833							153	15	150	130	157
230	FALSE	TRUE	1	9.878	24.115	1	33.074	31.302
231	FALSE	TRUE	1	11.218	41.233	1	51.376	25.605
232	FALSE	TRUE	1	9.563	4.077	1	11.342	17.42
233	FALSE	TRUE	2	69.65	42.723	2	15.408	71.613
234	FALSE	TRUE	1	17.196	46.338	1	72.737	44.893
235	FALSE	TRUE	1	6.851	52.943	1	12.469	93.095
236	FALSE	TRUE	2	8.081	14.679	1	137.6	19.823
237	FALSE	TRUE	1	7.907	23.08
238	FALSE	TRUE	2	6.168	36.517	1	330.577	24.091
239	FALSE	TRUE	1	18.19	28.392	1	78.416	6.266
240	FALSE	TRUE	1	47.669	22.285	1	113.332	24.025
241	FALSE	TRUE	1	17.817	32.11	1	50.558	34.203
242	FALSE	TRUE	1	3.325	48.262	1	52.182	41.901
243	FALSE	TRUE	1	60.688	26.993	1	21.25	32.304
244	FALSE	TRUE	1	14.435	23.02	1	38.375	78.656
245	FALSE	TRUE	1	28.602	81.419
246	TRUE	TRUE	2	5.589	150.431	1	6.755	374.631	1	382.317	173.394
247	FALSE	TRUE	1	7.125	23.483	1	57.956	34.581
248	FALSE	TRUE	1	11.347	13.89	1	44.996	18.273
249	FALSE	TRUE	1	10.323	37.077	1	48.969	29.785
250	FALSE	TRUE	2	35.283	28.291	3	57.979	35.76
251	FALSE	TRUE				1	96.245	65.243
252	FALSE	TRUE	1	34.031	22.894	1	79.229	10.624
253	FALSE	TRUE	1	8.539	56.036	1	65.073	24.451
254	FALSE	TRUE	1	7.498	34.12
255	FALSE	TRUE	1	14.651	33.52	1	186.756	18.288
256	FALSE	TRUE	1	8.365	36.081	1	47.709	32.571
257	FALSE	TRUE	2	5.286	16.363	1	39.75	15.188
258	FALSE	TRUE	1	40.15	44.313	1	83.648	114.414
259	FALSE	FALSE	1	286.952	4.035	1	291.475	2.642
260	FALSE	TRUE	1	12.182	50.362
261	FALSE	TRUE	1	10.876	15.947	1	31.92	36.846
262	TRUE	TRUE	1	33.733	41.675	1	73.027	27.007	1	27.018	5.775
263	FALSE	FALSE	1	43.522	44.577
264	FALSE	TRUE	1	6.612	43.672
265	FALSE	TRUE	1	23.046	44.455
266	FALSE	TRUE	1	39.424	46.696	1	178.872	7.658
267	FALSE	TRUE	1	9.955	38.646
268	FALSE	TRUE	1	5.373	48.316
269	FALSE	FALSE	1	15.439	25.513
270	FALSE	TRUE	2	21.394	166.422	1	158.183	10.041
271	FALSE	TRUE	1	25.695	44.34	1	70.794	23.686
272	FALSE	TRUE	1	12.21	22.536	1	51.486	56.145
273	FALSE	TRUE	1	11.588	24.222	1	53.351	29.933
274	FALSE	TRUE	1	40.585	50.558	1	89.975	59.885
275	FALSE	TRUE	1	64.802	33.209	1	108.201	23.746
276	FALSE	TRUE	1	16.718	47.796	1	66.862	40.343
277	FALSE	TRUE	1	10.346	50.073
278	FALSE	TRUE	1	18.836	152.239	1	76.314	72.98
279	FALSE	TRUE	1	7.899	22.304	1	30.574	42.368
280	FALSE	TRUE	1	28.037	39.766
281	FALSE	TRUE	1	11.911	67.352	1	80.966	23.123
282	FALSE	TRUE	1	8.524	24.544	1	28.318	23.764
283	FALSE	TRUE	2	36.173	39.512	1	67.65	22.546
284	FALSE	TRUE	1	3.73	17.507	1	9.685	20.794
285	FALSE	TRUE	1	69.637	34.015	1	171.63	48.163
286	FALSE	TRUE	1	7.106	124.007
287	FALSE	TRUE	1	36.721	31.333	1	68.763	21.477
288	FALSE	TRUE	1	13.671	33.924	1	48.214	14.557
289	FALSE	FALSE	1	8.05	10.543	1	19.255	10.624
290	FALSE	FALSE	1	15.091	34.089	1	49.599	15.218
291	FALSE	TRUE	2	23.912	74.821	1	56.788	30.204
292	FALSE	TRUE	1	11.144	43.474
293	FALSE	TRUE	1	5.988	9.677
294	FALSE	TRUE	1	14.18	33.667	1	49.732	36.328
295	FALSE	TRUE	1	7.412	63.237
296	FALSE	TRUE	1	7.024	57.779	1	160.423	24.664
297	FALSE	TRUE	1	32.201	8.803	1	57.649	52.493
298	FALSE	TRUE	1	18.482	26.659	1	60.704	15.882
299	FALSE	TRUE	2	9.161	40.321	1	26.083	37.92
300	FALSE	TRUE	2	17.819	33.669	1	41.001	18.654
301	FALSE	TRUE	1	13.189	76.314
302	FALSE	TRUE	1	6.064	57.549	1	62.864	38.392
303	FALSE	TRUE	1	11.788	34.277
304	FALSE	TRUE	1	12.92	38.368
305	FALSE	TRUE	1	12.027	28.361	1	41.027	84.802
306	FALSE	TRUE	1	28.011	5.132	1	6.145	21.255
307	FALSE	TRUE	2	11.547	31.61	1	26.162	22.175
308	FALSE	TRUE	1	38.871	16.891	1	39.552	42.611
309	FALSE	TRUE	2	16.897	37.392	1	32.843	23.287
310	FALSE	TRUE	1	14.675	46.98	1	62.317	31.581
311	FALSE	TRUE	1	7.106	38.239	1	61.968	38.828
312	FALSE	TRUE	1	5.18	24.192	1	29.807	23.977
313	FALSE	TRUE	1	31.665	53.552	1	174.893	48.795
314	FALSE	TRUE	1	36.588	38.666	1	180.925	10.093
315	FALSE	FALSE	1	14.336	34.367	1	49.284	23.201
316	FALSE	FALSE	1	6.552	45.498	1	126.911	15.775
317	FALSE	TRUE	1	6.689	40.227	1	68.806	22.853
318	FALSE	TRUE	1	13.78	58.619	1	78.702	85.226
319	FALSE	TRUE	2	4.647	47.75	1	68.819	39.606
320	FALSE	TRUE	2	7.048	52.529	1	67.363	46.009
321	FALSE	TRUE	1	14.14	13.913	1	29.07	49.953
322	FALSE	TRUE	2	4.625	81.119
323	FALSE	TRUE	2	7.474	53.914	1	37.61	21.747
324	FALSE	TRUE	1	17.712	33.637
325	FALSE	TRUE	1	4.675	24.638	1	30.152	28.831
326	FALSE	TRUE	2	3.546	31.899	2	20.645	21.327
327	FALSE	TRUE	1	16.322	56.134
328	FALSE	TRUE	1	11.836	8.626	1	21.189	18.888
329	FALSE	TRUE	3	14.85	87.163	2	47.681	33.362
330	FALSE	TRUE	1	16.688	38.218	1	55.604	13.376
331	FALSE	TRUE	1	8.929	22.139
332	FALSE	TRUE	1	30.737	73.925
333	FALSE	TRUE	1	17.108	42.068	1	58.496	34.933
334	FALSE	TRUE	2	14.546	45.215	1	36.829	34.016
335	TRUE	FALSE	1	48.959	40.185	1	49.528	0.931	1	50.458	40.415
336	FALSE	FALSE	1	76.195	52.417	1	73.547	54.701
337	FALSE	TRUE	1	9.356	24.522	1	35.076	23.058
338	FALSE	TRUE	1	8.019	45.075	1	68.796	49.401
339	FALSE	TRUE	2	9.219	43.057	1	23.426	22.565
340	FALSE	TRUE	3	11.379	53.198	1	80.821	22.715
341	FALSE	TRUE	2	28.106	41.809	1	66.742	24.38
342	FALSE	TRUE	1	41.166	26.579	1	68.393	29.244
343	FALSE	TRUE	1	62.574	11.969	1	75.3	17.59
344	FALSE	FALSE	7	53.299	174.78	4	51.456	165.574
345	FALSE	TRUE	1	9.345	44.21	1	53.873	29.845
346	FALSE	TRUE	2	9.235	30.805	1	16.968	14.937
347	FALSE	TRUE	2	17.938	31.677	1	43.125	17.453
348	FALSE	FALSE	1	3.235	31.489	1	36.449	27.758
349	FALSE	TRUE	1	14.71	56.373	1	56.392	26.065
350	FALSE	TRUE	1	10.853	107.392	1	29.281	89.512
351	FALSE	TRUE	1	33.592	48.879	1	81.621	44.689
352	FALSE	TRUE	1	87.505	11.123	2	94.67	142.499
353	FALSE	TRUE	1	13.661	23.858	1	38.197	16.811
354	FALSE	TRUE	1	4.056	32.555	1	33.21	32.875
355	FALSE	TRUE	1	29.899	19.77	1	50.616	12.675
356	FALSE	TRUE	1	14.647	34.329	1	49.804	32.638
357	FALSE	TRUE	1	8.817	47.487	1	35.241	22.329
358	FALSE	TRUE	1	9.069	45.282
359	TRUE	FALSE	2	248.839	102.974	1	247.003	68.027	1	315.709	127.242
360	FALSE	TRUE	1	44.514	11.273	2	58.689	13.324
361	FALSE	TRUE	1	6.423	19.599	1	21.375	48.732
362	FALSE	TRUE	1	21.692	17.926	2	24.602	31.061
363	FALSE	TRUE	1	7.714	59.198	1	67.322	41.736
364	FALSE	TRUE	1	11.295	17.391	1	26.296	27.367
365	FALSE	TRUE	3	10.019	48.135	1	34.647	34.713
366	FALSE	TRUE	2	4.382	30.873	1	9.012	19.65
367	FALSE	TRUE	1	15.163	24.231	1	40.419	46.883
368	FALSE	FALSE	2	63.456	10.742	1	57.163	25.07
369	FALSE	TRUE	1	29.592	1.976	1	32.158	7.7
370	FALSE	TRUE	1	25.575	40.711
371	FALSE	TRUE	1	12.661	32.804	1	46.324	20.332
372	FALSE	TRUE	1	55.663	17.379	1	23.302	33.6
373	FALSE	TRUE	2	4.206	24.376	2	14.249	27.067
374	FALSE	TRUE	2	23.952	58.446	1	61.011	16.585
375	FALSE	TRUE	1	9.376	77.016
376	FALSE	TRUE	1	10.223	51.819	1	86.905	125.433
377	FALSE	FALSE	1	37.799	63.442	1	132.51	48.66
378	FALSE	TRUE	1	12.383	69.598
379	FALSE	TRUE	2	12.448	107.692	2	40.328	98.859
380	FALSE	TRUE	1	6.011	72.98	1	67.565	17.958
381	FALSE	TRUE	1	9.975	17.749	1	53.837	39.314
382	FALSE	TRUE	2	17.259	83.289	1	45.672	28.46				156	129	167	228
383	FALSE	TRUE	1	7.515	42.216	1	77.719	25.29
384	FALSE	TRUE	3	7.874	20.486	1	9.201	13.027
385	FALSE	TRUE	1	72.547	26.669	1	70.039	37.587
386	FALSE	TRUE	1	14.595	15.569
387	FALSE	TRUE
388	FALSE	TRUE	2	16.87	63.177	1	53.15	27.431
389	TRUE	FALSE	3	4.453	140.491	1	15.007	47.072	1	62.746	80.978
390	FALSE	TRUE	1	12.103	32.488	1	85.71	23.883
391	FALSE	TRUE	2	11.085	27.437
392	FALSE	TRUE	2	18.579	11.372	1	27.156	12.825
393	FALSE	TRUE	1	9.47	7.563	1	15.399	31.422
394	FALSE	FALSE	1	21.271	109.185
395	FALSE	TRUE	1	2.892	106.194	1	24.204	61.185
396	FALSE	TRUE	1	21.877	40.782	1	63.355	28.911
397	FALSE	TRUE	2	6.117	59.041	1	10.57	31.679
398	FALSE	TRUE	1	9.014	18.501	1	25.005	191.471
399	FALSE	TRUE	1	10.337	38.778
400	FALSE	TRUE	1	7.885	32.663	1	41.365	7.464
401	FALSE	TRUE	2	23.017	18.554	1	25.26	20.354
402	FALSE	TRUE	2	5.913	39.298	1	31.15	62.268
403	FALSE	TRUE	2	8.794	59.276	1	35.207	33.497
404	FALSE	TRUE	1	8.952	38.407	1	48.145	43.141
405	FALSE	TRUE	2	18.425	64.56	1	19.06	27.425
406	FALSE	TRUE	1	27.917	23.03	1	48.124	62.528
407	FALSE	TRUE	1	6.731	44.071	1	74.507	28.708
408	FALSE	TRUE	1	13.648	34.435
409	FALSE	TRUE	1	39.76	38.244	1	44.434	19.62
410	FALSE	TRUE	2	4.837	30.378	1	29.228	25.049
411	FALSE	TRUE	1	21.939	88.805	1	37.108	101.227
412	FALSE	TRUE	1	17.471	40.49
413	FALSE	TRUE	1	6.432	35.119	1	40.395	31.656
414	FALSE	TRUE	2	17.035	24.814	1	33.887	26.865
415	FALSE	TRUE	1	10.162	18.402	1	42.367	27.311
416	FALSE	FALSE	3	8.407	12.614	2	15.474	22.474
417	FALSE	TRUE	1	5.773	50.991
418	FALSE	TRUE	1	36.432	25.653	1	64.667	22.603
419	FALSE	TRUE	2	46.928	29.297	1	135.019	36.793
420	FALSE	TRUE	1	16.276	43.759
421	FALSE	TRUE	1	8.409	48.216	1	57.116	10.853
422	FALSE	TRUE	1	13.698	31.909	1	46.09	47.142
423	FALSE	TRUE	1	7.469	43.794	1	54.548	31.189
424	FALSE	TRUE	2	43.244	61.829	1	44.226	70.904
425	FALSE	TRUE	1	6.12	7.422	1	14.223	8.061
426	FALSE	TRUE	1	64.355	6.323	1	27.517	38.347
427	FALSE	TRUE	1	1.677	12.277	1	14.761	36.184
428	FALSE	TRUE	1	42.027	51.184
429	FALSE	TRUE	1	16.296	24.25	1	78.415	12.186
430	FALSE	TRUE	1	8.843	44.879	1	54.417	41.514
431	FALSE	TRUE	1	10.769	29.453
432	FALSE	TRUE	1	11.259	22.419	1	70.144	21.615
433	FALSE	TRUE	2	9.395	17.199	1	19.424	27.711
434	FALSE	TRUE	2	6.941	1047.64	1	35.903	38.223
435	FALSE	TRUE	1	11.543	44.492	1	68.609	16.584
436	FALSE	TRUE	2	8.698	41.016	1	29.021	15.874
437	FALSE	TRUE	2	17.392	42.007	1	41.688	20.748
438	FALSE	TRUE	3	21.532	54.961	1	42.789	13.648
439	FALSE	TRUE	1	9.296	26.919	1	35.89	47.184
440	FALSE	TRUE	2	6.123	93.762	1	109.686	31.51
441	FALSE	TRUE	2	9.637	34.908	1	13.109	16.154
442	FALSE	TRUE	1	5.66	36.474	1	42.673	34.465
443	TRUE	FALSE	4	8.437	49.708	1	15.804	9.59	2	40.282	44.027
444	FALSE	TRUE	1	11.478	34.939
445	FALSE	TRUE	2	13.226	112.165	1	52.471	21.334
446	FALSE	TRUE	1	6.076	34.016
447	FALSE	TRUE	2	6.62	39.017	2	26.157	42.159
448	FALSE	TRUE	1	23.201	63.09
449	FALSE	TRUE	1	34.441	18.075	1	33.842	39.989				90	52	90	111
450	FALSE	FALSE	1	4.244	48.748	1	54.235	58.378
451	FALSE	TRUE	1	8.736	87.506	1	95.871	67.673
452	FALSE	TRUE	1	19.211	30.68
453	FALSE	TRUE	1	10.36	95.314	1	104.692	291.29				76	173	141	401			63
454	FALSE	TRUE	1	6.701	27.231	1	32.798	10.162
455	FALSE	TRUE	1	5.218	47.012
456	FALSE	TRUE	1	4.873	51.621
457	FALSE	TRUE	1	4.905	71.443
458	FALSE	TRUE	2	18.209	43.938	2	18.991	85.113
459	FALSE	TRUE	1	3.952	43.506	1	48.534	60.373
460	FALSE	TRUE	1	24.119	17.781	1	42.468	21.063
461	FALSE	TRUE	1	4.426	33.465
462	FALSE	FALSE	1	1.21	56.087
463	FALSE	TRUE	1	23.315	75.117
464	FALSE	TRUE	1	11.979	42.631	1	52.626	48.49
465	FALSE	TRUE	2	11.289	71.509	1	66.436	29.695
466	FALSE	TRUE	2	8.172	32.772	1	32.885	27.149
467	FALSE	TRUE	2	14.844	24.474	1	22.666	13.764
468	FALSE	TRUE	2	11.57	80.825	1	33.112	31.718
469	FALSE	TRUE	1	20.323	53.224	1	74.122	18.895
470	FALSE	TRUE	1	7.712	30.666	1	91.729	24.102
471	FALSE	TRUE	2	13.277	32.46	3	7.04	46.846
472	FALSE	TRUE	1	15.366	56.933
473	FALSE	TRUE	1	3.634	45.048
474	FALSE	TRUE	1	7.832	47.582
475	FALSE	TRUE	3	8.659	42.794	2	46.048	31.75
476	FALSE	TRUE	1	13.503	33.693	1	35.84	52.994
477	FALSE	TRUE	3	1.066	186.273	2	30.269	94.626				152	122	155	311
478	FALSE	TRUE	1	40.029	36.3	1	26.621	173.269
479	FALSE	TRUE	1	28.748	16.032	1	92.026	12.521
480	FALSE	FALSE	1	7.465	25.796
481	FALSE	TRUE	1	6.049	28.865	1	62.865	15.382
482	FALSE	TRUE	1	29.016	36.065
483	FALSE	TRUE	2	4.346	45.037	1	43.7	18.439
484	FALSE	FALSE	1	6.947	35.852
485	FALSE	TRUE	2	24.641	55.671	1	56.074	9.722
486	FALSE	TRUE	1	7.023	47.358	1	59.56	43.903
487	FALSE	TRUE	1	19.447	23.213	1	43.6	20.174
488	FALSE	TRUE	2	11.366	38.749	1	27.318	16.062
489	FALSE	TRUE	1	9.805	52.966	1	52.959	6.586
490	FALSE	TRUE	1	19.264	63.35	1	35.388	65.524
491	FALSE	TRUE	2	3.271	35.09	1	22.259	37.106
492	FALSE	FALSE	1	138.725	23.22	1	163.023	42.126
493	FALSE	FALSE	1	10.938	27.564	1	39.562	65.148
494	FALSE	TRUE	2	15.968	16.611	1	26.076	37.083
495	FALSE	TRUE	1	20.222	30.688
496	FALSE	TRUE	2	7.773	46.86	1	55.823	49.12
497	FALSE	FALSE	1	94.022	19.85	1	18.577	37.553
498	FALSE	TRUE	1	13.476	5.424	1	16.731	58.434
499	FALSE	TRUE	1	12.602	35.163	1	48.26	58.048
500	FALSE	TRUE	1	2.976	35.045	1	29.925	10.024
501	FALSE	TRUE	1	4.926	52.127
502	FALSE	TRUE	1	9.885	29.961
503	FALSE	TRUE	1	12.585	15.441
504	FALSE	TRUE	1	28.06	16.953	1	95.516	23.69
505	FALSE	TRUE	1	32.944	15.909	1	49.901	31.172
506	FALSE	TRUE	1	3.836	34.215
507	FALSE	TRUE	1	4.391	36.064
508	FALSE	TRUE	1	12.459	24.37
509	FALSE	TRUE	1	11.853	33.46	2	64.704	35.314
510	FALSE	TRUE	1	3.996	48.578
511	FALSE	TRUE	2	12.544	23.224	2	21.918	19.283
512	FALSE	TRUE	1	5.07	50.621	1	56.341	27.775
513	FALSE	TRUE	1	37.807	10.742	1	47.37	20.311
514	FALSE	TRUE	1	8.118	36.284	1	48.105	37.801
515	FALSE	TRUE	1	9.247	40.648	1	51.997	13.505
516	FALSE	TRUE	1	11.266	33.591
517	FALSE	TRUE	1	17.938	42.468
518	FALSE	TRUE	1	12.856	32.281	1	61.467	41.825
519	FALSE	TRUE	1	3.669	29.249	1	35.173	24.246
520	FALSE	TRUE	1	21.291	12.849	1	42.635	17.734
521	FALSE	TRUE	1	14.263	27.4
522	FALSE	TRUE	3	4.052	114.566	3	20.407	111.048
523	FALSE	TRUE	2	15.998	35.827	1	40.217	10.059
524	FALSE	TRUE	1	11.208	34.321	1	46.111	50.076
525	FALSE	TRUE	1	7.317	42.635	1	72.256	55.687
526	FALSE	TRUE	1	10.337	13.714	1	24.501	44.734
527	FALSE	TRUE	1	11.487	40.545	1	54.919	46.555
528	FALSE	TRUE	2	12.258	50.214	2	13.964	75.189
529	FALSE	FALSE	2	14.059	78.743	1	45.069	50.144
530	FALSE	TRUE	1	12.677	27.118
531	FALSE	TRUE	1	10.194	39.404	1	70.363	37.103
532	FALSE	TRUE	1	18.274	43.243	1	62.286	20.298
533	FALSE	TRUE	2	15.116	29.398	1	52.71	21.299
534	FALSE	TRUE	1	3.645	22.932	1	32.52	12.412
535	FALSE	FALSE	1	94.294	21.126	1	64.345	28.193
536	FALSE	TRUE	1	8.767	43.743	1	91.908	8.939
537	FALSE	TRUE	2	16.543	56.21	2	57.68	44.172
538	FALSE	TRUE	1	22.342	34.113	1	89.868	45.61
539	FALSE	TRUE	2	15.184	40.595	1	58.667	17.28
540	FALSE	TRUE	2	7.277	77.677
541	FALSE	TRUE	2	18.007	25.776	1	20.721	32.97
542	FALSE	TRUE	1	17.962	29.784	1	48.062	71.929
543	FALSE	TRUE	1	3.217	43.498	1	47.345	41.795
544	FALSE	FALSE	1	98.707	16.054	1	55.632	41.91
545	FALSE	FALSE	2	11.99	307.185	2	110.292	597.523				123	42	180	777		121
546	FALSE	TRUE	1	9.439	59.792	1	25.025	15.913
547	FALSE	TRUE	1	16.197	26.499
548	FALSE	TRUE	2	17.673	29.953	1	29.994	19.625
549	FALSE	TRUE	1	16.636	36.146	1	176.948	39.356
550	FALSE	TRUE	1	21.107	30.648	1	23.273	19.085
551	FALSE	TRUE	1	7.52	55.343	1	21.218	17.883
552	FALSE	TRUE	1	8.919	27.571	2	49.496	16.66
553	FALSE	TRUE	1	20.619	46.343	1	67.271	24.576
554	FALSE	TRUE	1	5.62	48.545
555	FALSE	TRUE	2	16.068	22.138	1	27.829	27.232
556	TRUE	TRUE	2	11.913	270.162	1	74.015	164.954	1	276.035	81.306	72	34	149	357		159	11	142
557	FALSE	TRUE	1	4.11	16.63	1	11.832	15.829
558	FALSE	TRUE	4	7.636	305.125	3	17.743	202.227				104	20	160	420	104	89
559	FALSE	TRUE	2	8.816	46.176
560	FALSE	TRUE	1	13.648	65.321	1	23.989	25.332
561	FALSE	TRUE	1	11.731	52.686
562	FALSE	TRUE	1	8.336	73.927
563	FALSE	TRUE	1	32.825	48.168	1	84.22	42.047				181	52	177	175		184
564	FALSE	TRUE	1	11.727	36.192	1	62.366	39.951
565	FALSE	FALSE	1	40.743	11.724	1	57.249	15.7
566	FALSE	TRUE	1	6.629	75.191
567	FALSE	TRUE	1	8.245	38.5
568	FALSE	TRUE	1	4.328	38.491
569	FALSE	TRUE	1	24.075	43.018	1	93.23	18.468
570	FALSE	TRUE	3	6.291	146.627	1	77.363	31.451				77	18	108	232	85	82	14
571	FALSE	TRUE	1	3.736	34.437
572	FALSE	FALSE	1	72.301	6.683	1	80.023	34.674
573	FALSE	TRUE	1	18.113	21.517	1	60.205	38.298
574	FALSE	FALSE	1	11.51	74.159	1	53.024	37.888
575	FALSE	TRUE	1	3.158	192.57	2	34.566	90.367				170	178	174	201
576	FALSE	TRUE	1	9.398	135.849	1	27.134	24.98
577	FALSE	TRUE	1	7.023	30.416	1	48.212	46.479
578	FALSE	TRUE	1	38.025	121.863	1	14.593	22.912				158	13	194	191	116	174
579	FALSE	TRUE	1	17.768	37.324	1	80.007	23.786
580	FALSE	TRUE	3	3.999	120.029	2	29.426	34.466				121	175	126	211
581	FALSE	TRUE	1	16.002	21.798	1	38.277	96.796
582	FALSE	TRUE	1	12.447	124.107	1	96.904	61.017
583	FALSE	TRUE	2	11.399	33.122	1	47.206	51.2
584	FALSE	TRUE	1	16.147	44.556	1	47.725	27.252
585	FALSE	TRUE	1	9.721	42.606	1	53.277	40.479
586	FALSE	TRUE	1	4.68	23.063
587	FALSE	TRUE	2	11.589	39.567	2	21.57	19.601
588	FALSE	FALSE
589	FALSE	TRUE	1	19.601	33.709	1	58.644	30.618
590	FALSE	FALSE	1	20.112	201.23							30	153	34	231
591	FALSE	TRUE	1	8.883	47.628	1	53.943	28.977
592	FALSE	TRUE	1	11.919	10.997
593	FALSE	TRUE	1	9.3	24.906
594	FALSE	TRUE	2	3.942	76.277	1	47.671	26.31
595	FALSE	TRUE	1	3.737	39.637
596	FALSE	TRUE	2	10.906	48.536	2	39.849	44.282
597	FALSE	TRUE	1	7.189	36.402
598	FALSE	TRUE	2	9.538	47.975	1	20.383	22.237
599	FALSE	TRUE	2	12.169	81.737	1	64.224	22.798
600	FALSE	TRUE	1	4.518	74.457
601	FALSE	TRUE	1	6.797	53.531
602	FALSE	TRUE	2	2.983	77.159	1	70.028	77.012
603	FALSE	TRUE	1	21.391	157.507	1	177.657	12.245
604	FALSE	TRUE	2	16.293	68.075	1	58.671	46.344
605	FALSE	TRUE	1	8.536	39.866
606	FALSE	TRUE	1	3.748	32.996	1	41.284	23.178
607	FALSE	FALSE	1	50.497	23.671	1	75.305	23.666
608	FALSE	TRUE	1	5.791	43.034	1	89.234	17.607
609	FALSE	TRUE	2	11.726	42.568	1	28.914	36.152
610	FALSE	TRUE	2	5.725	45.696
611	FALSE	TRUE	1	13.928	42.044	1	91.037	13.741
612	FALSE	TRUE	2	5.397	58.312	1	52.276	78.347
613	FALSE	TRUE	1	7.68	65.128
614	FALSE	FALSE	1	59.201	12.811
615	FALSE	TRUE	1	11.963	43.769	1	86.476	14.874
616	FALSE	TRUE	2	11.555	67.852	1	70.586	22.846				182	35	226	178		186
617	FALSE	TRUE	1	15.049	34.08
618	FALSE	TRUE	1	10.454	31.094
619	FALSE	TRUE	3	11.228	71.624	2	49.561	68.355				42	96	144	226			58
620	FALSE	TRUE	2	12.186	45.549	1	46.251	32.383
621	FALSE	TRUE	1	10.604	140.21	1	151.213	3.179
622	FALSE	TRUE	1	14.782	40.271	1	56.746	26.932
623	FALSE	TRUE	1	13.561	31.438	1	50.928	30.191
624	FALSE	TRUE	2	24.531	37.298	1	52.726	18.857
625	FALSE	TRUE	1	7.395	58.126	1	59.926	2.85
626	FALSE	TRUE	1	4.975	28.347
627	FALSE	TRUE	1	16.223	73.866	1	90.422	20.951
628	FALSE	TRUE	1	8.349	38.164
629	FALSE	TRUE	1	7.026	29.381	1	35.884	20.387
630	FALSE	TRUE	1	4.88	15.249	1	20.999	27.368
631	FALSE	TRUE	2	8.54	49.035	1	47.403	28.382
632	FALSE	TRUE	1	7.998	8.043	1	16.697	22.844
633	FALSE	TRUE	2	18.382	41.184	1	56.088	13.085
634	FALSE	TRUE	1	7.113	54.708	1	69.215	27.009
635	FALSE	TRUE	1	13.622	30.682
636	FALSE	TRUE	2	7.143	68.39	1	21.062	23.459
637	FALSE	TRUE	1	9.437	46.626
638	FALSE	TRUE	3	9.731	125.353	2	59.225	312.657				179	145	182	474
639	FALSE	TRUE	1	4.37	41.145	1	46.201	23.207
640	FALSE	TRUE	1	56.358	32.737	1	90.129	24.612				90	33	122	146		108	19
641	FALSE	TRUE	1	37.828	37.861
642	FALSE	TRUE	1	6.617	73.832	1	41.636	35.084				175	35	165	133		175
643	FALSE	TRUE	1	14.781	7.015	1	23.489	12.4
644	FALSE	TRUE	1	2.535	54.337	1	35.947	24.478
645	FALSE	TRUE	1	19.928	47.204	1	72.358	35.243
646	FALSE	TRUE	1	4.589	44.778
647	FALSE	TRUE	1	3.491	35.46
648	FALSE	TRUE	2	10.88	23.489	1	27.154	21.263
649	FALSE	TRUE	1	2.929	80.406	1	83.304	2.281
650	FALSE	TRUE	1	4.311	94.583
651	FALSE	FALSE	1	65.13	30.704
652	FALSE	FALSE	1	43.284	29.621	1	73.272	32.572
653	FALSE	FALSE	1	89.329	37.701	1	127.437	25.601				140	93	187	178
654	FALSE	TRUE	1	7.97	73.934
655	FALSE	TRUE	2	11.571	22.053	1	24.866	29.42
656	FALSE	TRUE	1	4.7	91.4	1	96.937	25.96
657	FALSE	TRUE	2	9.808	56.127	1	39.739	24.484				153	32	166	102		157
658	FALSE	FALSE	1	16.687	43.34
659	FALSE	TRUE	1	13.243	55.632	1	103.588	19.859
660	FALSE	FALSE	1	47.805	52.061	1	102.274	19.818
661	FALSE	TRUE	1	18.795	50.238
662	FALSE	TRUE	1	10.646	20.415
663	FALSE	TRUE	1	7.125	92.219
664	FALSE	TRUE	1	2.488	43.704
665	FALSE	TRUE	1	9.955	45.416
666	FALSE	TRUE	1	41.765	93.485	1	142.285	20.615
667	FALSE	TRUE	1	20.252	33.962
668	FALSE	TRUE	2	4.649	60.681	1	14.409	36.908
669	FALSE	TRUE	1	30.637	49.016	1	89.11	31.788
670	FALSE	TRUE	1	13.015	47.956	1	61.791	26.987
671	FALSE	TRUE	2	4.093	49.443
672	FALSE	TRUE	1	9.021	33.676
673	FALSE	TRUE	2	11.407	96.051	1	60.297	20.686
674	FALSE	TRUE	2	7.347	35.758	1	63.147	54.225
675	FALSE	TRUE	1	6.064	22.706	1	27.617	23.418
676	FALSE	FALSE	1	14.602	68.112	1	15.483	68.805				114	4	136	110	121	128
677	FALSE	TRUE	1	5.906	7.777	1	13.973	11.112
678	FALSE	TRUE	2	12.196	68.077	1	54.612	22.744
679	FALSE	TRUE	1	38.423	38.341	1	80.836	30.599
680	FALSE	TRUE	1	8.331	31.938	1	47.698	23.577
681	FALSE	TRUE	1	12.161	20.167	1	34.127	78.317
682	FALSE	TRUE	1	6.997	73.414
683	FALSE	TRUE	1	5.043	54.495	1	89.967	22.907
684	FALSE	TRUE	1	13.467	38.286	1	55.207	12.955
685	FALSE	TRUE	1	10.979	31.618	1	40.532	32.299
686	FALSE	TRUE	1	13.358	43.224	1	77.577	25.494
687	FALSE	TRUE	2	4.068	10.767	1	9.856	10.813
688	FALSE	TRUE	1	9.222	22.892
689	FALSE	TRUE	1	7.844	40.38	1	49.165	13.46
690	FALSE	TRUE	1	12.037	44.227
691	FALSE	TRUE	1	6.684	54.751
692	FALSE	TRUE	1	12.715	26.864	1	61.12	9.168
693	FALSE	TRUE	2	17.304	43.44	1	74.221	9.489
694	FALSE	TRUE	1	9.553	10.893	1	22.052	15.562
695	FALSE	TRUE	1	8.356	58.551
696	FALSE	TRUE	1	4.643	44.582
697	FALSE	FALSE	1	95.228	20.961	1	107.689	33.281
698	FALSE	TRUE	2	14.473	92.081	1	59.577	41.414
699	FALSE	TRUE	1	12.826	45.301	1	58.953	47.31
700	FALSE	FALSE	1	81.55	35.625
701	FALSE	TRUE	1	17.592	40.63
702	FALSE	TRUE	1	9.031	34.136
703	FALSE	TRUE	1	11.802	26.697
704	FALSE	TRUE	1	18.521	35.237
705	FALSE	TRUE	1	6.749	40.336	1	60.866	29.757
706	FALSE	TRUE	1	9.595	31.012
707	FALSE	TRUE	2	19.75	16.823	1	28.439	37.718
708	FALSE	TRUE	3	5.155	87.954	2	22.827	38.371				112	82	143	160
709	FALSE	TRUE	1	6.276	51.07	1	84.279	11.951
710	FALSE	TRUE	1	11.048	40.163	1	52.776	19.831
711	FALSE	TRUE	1	10.529	39.805	1	51.324	34.872
712	FALSE	FALSE	1	7.241	8.363
713	FALSE	TRUE	1	7.614	70.539	1	79.469	24.523
714	FALSE	TRUE	1	8.78	23.711	1	30.9	70.948
715	FALSE	TRUE	1	4.431	54.739
716	FALSE	TRUE	2	6.098	114.957	1	71.172	34.172
717	FALSE	TRUE	1	14.92	44.717	1	72.462	37.762
718	FALSE	TRUE	1	15.881	27.943	1	44.124	14.695
719	FALSE	TRUE	1	12.568	67.274	1	80.257	130.193
720	FALSE	TRUE	1	8.822	18.65							70	13	47	369	70	69
721	FALSE	TRUE	1	6.599	79.675	2	3.719	31.686
722	FALSE	TRUE	1	13.666	20.331	1	34.359	14.607
723	FALSE	TRUE	1	4.059	56.033	1	59.641	52.771
724	FALSE	FALSE	2	5.223	110.925	1	61.888	28.01
725	FALSE	FALSE	1	2.032	56.621	1	47.282	15.971
726	FALSE	TRUE	1	10.175	42.283
727	FALSE	TRUE	1	4.033	51.196
728	FALSE	TRUE	1	4.3	56.089	1	60.787	13.548
729	FALSE	TRUE	1	6.041	32.636	1	39.376	71.975
730	FALSE	TRUE	1	5.628	25.647	1	30.833	37.439
731	FALSE	TRUE	1	9.236	43.729	1	55.305	97.581
732	FALSE	TRUE	1	6.446	37.728	1	44.584	17.134
733	FALSE	TRUE	1	9.56	53.206	1	64.798	52.135
734	FALSE	TRUE	1	17.734	86.94
735	FALSE	TRUE	1	3.132	27.226	1	29.734	18.775
736	FALSE	TRUE	1	9.455	47.55	1	58.142	34.59
737	FALSE	FALSE	1	71.973	17.176
738	FALSE	TRUE	1	5.537	14.46	1	18.025	18.019
739	FALSE	TRUE	1	7.384	21.064	1	29.464	24.179
740	FALSE	TRUE	1	12.106	93.582	1	99.445	103.555
741	FALSE	TRUE	1	7.27	93.317	1	123.092	38.425				149	5	137	165	141	142
742	FALSE	FALSE	1	81.849	24.007	1	79.984	26.986
743	FALSE	TRUE	2	3.271	56.335	2	48.686	84.615
744	FALSE	TRUE	1	12.248	33.379	1	46.952	22.882
745	FALSE	TRUE	2	9.765	83.142	1	18.131	27.606
746	FALSE	TRUE	1	4.332	11.484	2	5.338	22.381
747	FALSE	TRUE	1	10.292	31.257	1	42.268	10.645
748	FALSE	TRUE	1	20.179	47.401
749	FALSE	TRUE	3	8.71	46.896
750	FALSE	TRUE	1	9.319	36.568	1	46.771	23.209
751	FALSE	TRUE	3	10.631	92.697	2	25.37	67.332
752	FALSE	TRUE	1	3.578	69.965
753	FALSE	TRUE	1	11.001	29.961	1	41.762	54.613
754	FALSE	TRUE	1	7.513	59.613	1	15.979	25.865
755	FALSE	TRUE	1	20.81	52.56	1	148.695	15.822
756	FALSE	TRUE	1	6.083	61.898	1	79.659	34.987
757	FALSE	TRUE	1	14.585	54.477
758	FALSE	FALSE	1	28.302	60.291	1	89.636	72.55
759	FALSE	TRUE	1	3.324	66.347
760	FALSE	FALSE	1	12.223	40.066	1	52.647	39.522
761	FALSE	FALSE	1	48.366	16.728	1	64.613	122.642
762	FALSE	TRUE	1	18.973	98.271	1	105.09	27.376
763	FALSE	TRUE	1	19.153	54.981	1	77.779	43.651
764	FALSE	TRUE	1	8.93	105.058	1	136.76	4.497
765	FALSE	TRUE	1	19.092	59.818	1	105.224	32.407
766	FALSE	TRUE	1	17.061	19.184	2	52.476	29.352
767	FALSE	TRUE	1	15.505	36.37	1	68.027	35.12
768	FALSE	TRUE	1	10.58	44.032
769	FALSE	TRUE	1	49.319	29.197	1	82.408	23.527
770	FALSE	TRUE	1	13.601	38.882	1	60.527	24.928
771	FALSE	TRUE	2	7.519	40.413	1	29.893	24.922
772	FALSE	TRUE	1	22.804	53.582	1	81.697	39.882
773	FALSE	TRUE	2	8.801	43.426
774	FALSE	TRUE	4	30.64	113.195	1	126.205	18.693
775	FALSE	TRUE	1	22.444	12.603	1	58.725	70.12
776	FALSE	TRUE	1	11.739	28.938	1	63.226	15.535
777	FALSE	TRUE	1	11.07	30.986	1	61.516	20.556
778	FALSE	TRUE	1	11.489	26.083
779	FALSE	TRUE	1	7.194	25.173	1	32.616	23.726
780	FALSE	TRUE	1	8.61	59.376
781	FALSE	TRUE	1	6.712	8.828	1	14.153	27.514
782	FALSE	TRUE	1	91.991	11.124	1	94.111	8.122
783	FALSE	TRUE	1	28.958	68.437	1	95.214	9.694
784	FALSE	TRUE	1	11.505	26.294	1	38.235	16.587
785	FALSE	FALSE	1	108.365	56.35	1	168.178	4.314
786	FALSE	TRUE	1	16	32.961	1	56.113	29.725
787	FALSE	TRUE	1	9.533	30.69	1	46.861	33.572
788	FALSE	TRUE	1	22.021	42.435
789	FALSE	TRUE	1	7.09	27.136	1	71.758	17.671
790	FALSE	FALSE	1	71.525	18.722	1	94.401	11.683
791	FALSE	FALSE	1	89.885	20.161	1	94.703	30.408
792	FALSE	FALSE	1	77.546	38.059	1	118.604	21.513
793	FALSE	TRUE	2	9.822	79.749	1	74.175	21.331				123	51	161	176		135
794	FALSE	TRUE	2	14.452	51.701
795	FALSE	TRUE	1	5.914	47.924
796	FALSE	TRUE	3	3.725	19.418	2	9.366	30.719
797	FALSE	TRUE	1	11.386	60.198
798	TRUE	FALSE	1	6.128	61.929	1	140.527	5.5	1	234.881	466.852	57	346	138	503			75
799	FALSE	TRUE	2	9.481	44.627
800	FALSE	FALSE	1	68.819	98.653
801	FALSE	TRUE	1	5.608	33.708	1	39.841	31.847
802	FALSE	TRUE	1	14.394	24.018	1	38.971	34.068
803	FALSE	TRUE	1	5.556	34.112	1	60.909	53.992
804	FALSE	TRUE	1	3.85	70.246
805	FALSE	TRUE	1	7.594	33.313
806	FALSE	TRUE	3	4.697	39.117	1	31.904	7.84
807	FALSE	TRUE	1	5.118	55.755
808	FALSE	TRUE	1	8.141	117.463	1	21.492	42.722
809	FALSE	TRUE	1	23.393	30.428	1	54.726	105.238
810	FALSE	TRUE	1	15.589	74.35
811	FALSE	TRUE	1	5.723	84.171	1	90.615	113.425
812	FALSE	TRUE	1	2.741	46.747	1	5.189	28.933
813	FALSE	TRUE	2	17.893	107.624	1	72.733	70.509
814	FALSE	TRUE	1	5.443	61.746	1	67.678	18.91
815	FALSE	TRUE	1	18.112	40.555							193	39	197	82		192
816	FALSE	TRUE	1	4.153	77.565	1	82.427	69.751
817	TRUE	FALSE	2	3.524	123.618	3	75.541	493.434	1	606.471	21.288	94	233	164	1043			354	214
818	FALSE	TRUE	1	3.662	35.114
819	FALSE	TRUE	1	3.64	59.733
820	FALSE	TRUE	1	15.919	48.709	2	65.777	30.246
821	FALSE	TRUE	2	18.95	11.112	1	32.921	14.151
822	FALSE	TRUE	1	9.861	13.323	1	24.439	36.387
823	FALSE	TRUE	1	4.783	26.302	1	32.68	173.114
824	FALSE	TRUE	1	11.245	38.316	1	50.253	12.854
825	FALSE	TRUE	1	14.411	40.751
826	FALSE	TRUE	1	13.812	45.902	1	84.983	31.943
827	FALSE	TRUE	2	9.955	44.266	1	32.739	56.099
828	FALSE	FALSE	1	6.271	29.055	1	35.847	124.468				83	4	149	322	71	59	193
829	FALSE	TRUE	1	5.516	30.041
830	FALSE	TRUE	1	6.326	37.794
831	FALSE	TRUE	2	1.43	52.434	1	17.375	92.968
832	FALSE	TRUE	1	7.502	111.963	1	38.046	25.769
833	FALSE	TRUE	1	3.226	49.278	1	4.065	49.179
834	FALSE	TRUE	1	4.366	48.479
835	FALSE	TRUE	1	6.96	49.284
836	FALSE	FALSE	1	45.555	93.528	1	116.851	57.349
837	FALSE	TRUE	1	18.543	43.007
838	FALSE	TRUE	1	5.265	54.844
839	FALSE	TRUE	1	6.703	39.889	1	20.981	8.625
840	FALSE	TRUE	1	26.968	52.436	1	69.483	28.564
841	FALSE	TRUE	1	2.252	39.083	1	39.006	31.322
842	FALSE	FALSE	2	28.655	66.776	1	77.764	47.559
843	FALSE	FALSE	1	74.155	53.058	1	119.933	52.704
844	FALSE	TRUE	2	6.669	30.517	1	23.756	27.694
845	FALSE	FALSE	2	3.683	215.829	3	11.399	241.488				75	4	169	441	66	73	134
846	FALSE	TRUE	1	24.416	31.405	1	64.26	29.305
847	FALSE	TRUE	2	14.074	40.527	1	37.589	22.098
848	FALSE	TRUE	3	15.992	79.306	1	79.382	43.846
849	FALSE	TRUE	1	8.399	42.146	1	66.245	18.834
850	FALSE	TRUE	1	10.506	15.427	1	27.083	58.399
851	FALSE	TRUE	1	4.409	163.162	1	159.755	95.963
852	FALSE	TRUE	1	19.035	46.667	1	39.326	9.047
853	FALSE	TRUE	2	7.454	131.401	1	110.507	56.918
854	FALSE	TRUE	1	4.761	61.901
855	FALSE	TRUE	1	14.012	51.1
856	FALSE	FALSE	1	60.769	31.288	1	86.197	39.498
857	FALSE	TRUE	2	7.641	44.446	1	30.287	9.926
858	FALSE	TRUE	1	3.232	52.117
859	FALSE	TRUE	1	14.09	65.801
860	FALSE	TRUE	1	2.149	75.077
861	FALSE	TRUE	1	9.374	99.83	1	87.229	18.945
862	FALSE	TRUE	1	10.246	44.157	1	53.595	35.886
863	FALSE	TRUE	1	4.512	68.227
864	FALSE	TRUE	1	3.2	60.906	2	54.789	53.739
865	FALSE	TRUE	1	7.278	40.494
866	FALSE	TRUE	1	8.348	61.838	1	70.769	39.197
867	FALSE	TRUE	2	11.952	52.992	1	42.934	40.698
868	FALSE	TRUE	1	2.629	58.671	1	51.599	12.639
869	FALSE	TRUE	1	3.494	56.567
870	FALSE	TRUE	1	8.788	32.369
871	FALSE	TRUE	1	9.102	77.931	1	87.529	53.249
872	FALSE	TRUE	2	3.975	43.261
873	FALSE	TRUE	2	4.745	74.524	1	117.84	25.637
874	FALSE	TRUE	1	11.28	35.709	1	60.671	22.16
875	FALSE	TRUE	1	13.362	13.56	1	43.243	34.333
876	FALSE	FALSE	1	6.488	90.982	1	95.665	25.231
877	FALSE	TRUE	1	18.477	33.088	1	52.113	21.515
878	FALSE	TRUE	1	4.827	77.011
879	FALSE	TRUE	1	12.914	41.371
880	FALSE	FALSE	1	16.299	92.475	1	86.855	61.875				73	70	171	186			17
881	FALSE	TRUE	1	6.521	81.183	1	89.46	11.359
882	FALSE	TRUE	1	27.89	168.948
883	FALSE	TRUE	1	5.515	46.267	1	67.776	30.891
884	FALSE	TRUE	2	11.82	34.214	1	36.565	17.128
885	FALSE	TRUE	1	10.233	51.85	1	73.922	23.748
886	FALSE	TRUE	1	11.714	88.219	1	102.633	28.593
887	FALSE	TRUE	1	56.146	69.86	1	123.425	21.175
888	FALSE	TRUE	1	12.148	72.457	1	85.041	40.854
889	FALSE	TRUE	2	13.508	36.979	1	44.951	13.294
890	FALSE	TRUE	1	6.634	32.788	1	39.851	40.903
891	FALSE	TRUE	1	12.965	56.359
892	FALSE	TRUE	2	16.053	21.552	1	31.296	17.03
893	FALSE	TRUE	1	8.522	52.37
894	FALSE	TRUE	1	9.226	69.942	1	79.558	32.881
895	FALSE	TRUE	1	14.738	46.321	1	74.724	23.991
896	FALSE	TRUE	2	22.54	43.329
897	FALSE	TRUE	1	3.828	45.249
898	FALSE	TRUE	1	30.169	62.228	1	91.162	67.64
899	FALSE	TRUE	1	6.026	48.662
900	TRUE	TRUE	2	9.673	339.078	2	36.558	36.893	1	140.632	135.683	44	29	215	349	44	111	13	209
901	FALSE	TRUE	1	8.191	46.717	1	58.285	25.927
902	FALSE	TRUE	1	10.525	38.616
903	FALSE	TRUE	3	13.534	47.924	2	26.397	43.533
904	FALSE	TRUE	1	6.803	28.506	1	44.89	27.621
905	FALSE	TRUE	2	11.466	69.844	1	52.008	49.541
906	FALSE	TRUE	1	28.221	24.264
907	FALSE	TRUE	1	25.245	15.026
908	FALSE	TRUE	1	11.914	24.863	1	37.242	20.437
909	FALSE	TRUE	1	9.684	36.428
910	FALSE	TRUE	2	4.108	87.233	2	80.839	75.968
911	FALSE	TRUE	1	11.81	39.478
912	FALSE	TRUE	1	9.188	56.949
913	FALSE	TRUE	1	19.193	117.552	1	132.799	9.738
914	FALSE	TRUE	1	24.034	2.75	1	27.565	79.215
915	FALSE	TRUE	1	7.595	57.582	1	66.035	30.412
916	FALSE	TRUE	1	29.653	41.508	1	64.306	70.325
917	FALSE	TRUE	1	19.352	23.101
918	FALSE	TRUE	1	12.078	12.667	1	21.158	24.96
919	FALSE	TRUE	1	10.203	36.247	1	56.924	9.058
920	FALSE	TRUE	2	5.93	79.341	2	44.227	59.749
921	FALSE	FALSE	1	25.2	52.051	1	77.701	25.22
922	FALSE	TRUE	1	9.056	35.002
923	FALSE	TRUE	1	19.458	50.648	1	70.705	13.138
924	FALSE	TRUE	1	23.264	20.602
925	FALSE	TRUE	1	6.921	66.166
926	FALSE	TRUE	1	7.097	44.876
927	FALSE	FALSE	1	44.338	49.973	1	122.532	24.746
928	FALSE	TRUE	1	16.883	36.347
929	FALSE	TRUE	1	3.038	65.531
930	FALSE	TRUE	1	16.006	60.84
931	FALSE	TRUE	1	2.252	56.482	1	20.31	32.184
932	FALSE	TRUE	1	5.779	96.397	1	58.98	28.209
933	FALSE	TRUE	1	15.44	32.299	1	58.636	22.187
934	FALSE	TRUE	1	6.159	56.899	1	58.789	29.307
935	FALSE	TRUE	1	5.298	34.12	1	55.381	10.769
936	FALSE	TRUE	1	21.753	20.062
937	FALSE	TRUE	1	13.181	43.026	1	57.504	11.099
938	FALSE	TRUE	1	6.697	63.783
939	FALSE	TRUE	2	11.098	92.797	1	93.522	31.352
940	FALSE	TRUE	1	16.154	33.219
941	FALSE	TRUE	3	10.194	50.24	1	27.83	28.777
942	FALSE	TRUE	1	9.184	25.864
943	FALSE	TRUE	1	12.802	16.695
944	FALSE	TRUE	1	14.757	64.921	1	93.793	17.289
945	FALSE	TRUE	2	13.371	60.349	1	72.543	11.407
946	FALSE	TRUE	2	10.821	13.723	2	19.043	22.478
947	FALSE	TRUE	1	10.529	45.171
948	FALSE	TRUE	1	5.159	18.612	1	12.032	20.634
949	FALSE	TRUE	1	45.143	22.199	1	68.898	26.29
950	FALSE	TRUE	1	27.696	25.023
951	FALSE	TRUE	1	37.119	12.489	1	49.932	23.289
952	FALSE	TRUE	2	5.983	44.148	1	28.076	16.092
953	FALSE	TRUE	2	14.206	126.039
954	FALSE	TRUE	2	6.79	26.988	1	24.307	20.006
955	FALSE	TRUE	1	7.307	13.927	1	41.995	72.448
956	FALSE	TRUE	1	5.658	47.958
957	FALSE	TRUE	1	14.068	36.945
958	FALSE	TRUE	1	8.514	26.579
959	FALSE	TRUE	1	10.104	65.101	1	95.097	7.607
960	FALSE	TRUE	2	14.973	57.343	1	42.243	33.902
961	TRUE	FALSE	1	10.75	191.69	1	42.606	85.433	1	226.628	50.024
962	FALSE	TRUE	2	11.677	54.527	1	27.211	18.759
963	FALSE	TRUE	2	10.437	55.434	1	24.335	22.22
964	FALSE	TRUE	1	4.839	41.724	1	47.945	49.316
965	FALSE	TRUE	1	24.269	28.618
966	FALSE	TRUE	2	5.197	24.364	1	11.699	15.105
967	FALSE	TRUE	1	2.874	42.777	1	2.045	34.636
968	FALSE	TRUE	1	9.283	47.564
969	FALSE	TRUE	1	13.742	48.509
970	FALSE	TRUE	1	10.735	64.223
971	FALSE	TRUE	1	12.47	62.923
972	FALSE	TRUE	1	8.561	20.789	1	29.619	9.348
973	FALSE	TRUE	2	13.314	41.164	1	72.305	29.774
974	FALSE	TRUE	1	26.221	77.931
975	FALSE	TRUE	1	9.189	67.176	1	92.277	21.736
976	FALSE	TRUE	1	13.693	9.098	1	23.3	30.988
977	FALSE	TRUE	1	18.959	32.509
978	FALSE	TRUE	1	34.825	54.266	1	69.081	57.261
979	FALSE	TRUE	1	4.158	8.529	1	13.199	5.545
980	FALSE	TRUE	1	15.832	22.235	1	70.185	12.003
981	FALSE	TRUE	1	5.655	34.138
982	FALSE	TRUE	3	7.804	77.651	1	73.662	26.593
983	FALSE	TRUE	1	7.114	64.426	1	83.389	14.167
984	FALSE	TRUE	1	35.947	23.263	1	83.015	32.307
985	FALSE	TRUE	1	20.219	37.387
986	FALSE	TRUE	1	60.103	19.109
987	FALSE	TRUE	1	6.346	12.92	1	20.219	16.651
988	FALSE	TRUE	1	5.001	43.124
989	FALSE	TRUE	1	11.635	31.803	1	66.746	46.673
990	FALSE	TRUE	1	32.837	46.531
991	FALSE	FALSE	1	53.131	62.306
992	FALSE	TRUE	1	9.712	81.861
993	FALSE	TRUE	1	7.372	32.155	1	40.001	23.734
994	FALSE	TRUE	1	6.244	32.844
995	FALSE	TRUE	1	3.965	65.576
996	FALSE	TRUE	1	17.531	79.283
997	FALSE	TRUE	1	16.935	46.182	1	64.26	31.222
998	FALSE	TRUE	3	17.298	51.541
999	FALSE	TRUE	1	7.249	52.542	1	60.257	15.006
1000	FALSE	TRUE	1	24.521	46.014
1001	FALSE	TRUE	1	17.348	47.042	1	74.803	44.222
1002	FALSE	TRUE	2	6.715	111.969	1	94.445	68.802
1003	FALSE	TRUE	1	4.716	44.909
1004	FALSE	TRUE	1	6.973	93.95
1005	FALSE	TRUE	1	25.191	30.644
1006	FALSE	FALSE	1	10.461	33.947	1	45.098	22.523
1007	FALSE	TRUE	1	4.708	44.658
1008	FALSE	TRUE	1	6.947	61.255
1009	FALSE	TRUE	2	23.286	15.86	1	34.745	27.819
1010	FALSE	TRUE	2	9.471	62.358
1011	FALSE	TRUE	1	5.187	66.46
1012	FALSE	FALSE	2	13.262	31.171	2	25.314	78.169				132	58	158	183		132
1013	FALSE	TRUE	1	21.246	37.511	1	83.862	62.012
1014	FALSE	TRUE	1	13.709	64.02
1015	FALSE	TRUE	1	18.291	54.036
1016	FALSE	TRUE	2	24.923	59.357
1017	FALSE	TRUE	1	6.754	62.681
1018	FALSE	TRUE	2	4.466	109.6
1019	FALSE	TRUE	1	10.527	70.129
1020	FALSE	TRUE	2	13.858	15.972	1	16.664	49.756				163	5	179	170	164	159
1021	FALSE	FALSE	1	24.382	65.495	1	37.589	18.279
1022	FALSE	TRUE	1	34.004	13.198	1	68.394	28.547
1023	FALSE	TRUE	1	15.063	3.623	1	63.843	4.263
1024	FALSE	TRUE	1	9.152	40.605	1	50.186	22.446
1025	FALSE	TRUE	1	38.568	5.93	1	45.346	33.571				191	70	207	144
1026	FALSE	FALSE	1	33.863	60.663	1	93.806	20.496
1027	FALSE	TRUE	1	2.149	37.094	1	39.633	53.168
1028	FALSE	TRUE	2	5.615	17.705	1	16.217	15.855
1029	FALSE	TRUE	1	6.174	63.85
1030	FALSE	TRUE	2	51.502	39.739	2	44.164	26.791
1031	FALSE	TRUE	1	5.034	64.057	1	29.755	21.866
1032	FALSE	TRUE	1	15.743	63.527	1	79.902	75.485
1033	FALSE	TRUE	1	10.114	58.799	1	72.426	8.953
1034	FALSE	TRUE	1	4.317	56.807
1035	FALSE	TRUE	1	7.727	49.356
1036	FALSE	TRUE	1	21.65	41.47	1	64.912	22.108
1037	FALSE	TRUE	1	2.567	81.479	2	31.755	46.577				57	68	101	189			65
1038	FALSE	TRUE	1	12.375	67.781
1039	FALSE	TRUE	1	14.13	44.534
1040	FALSE	TRUE	1	5.441	86.465
1041	FALSE	TRUE	1	9.703	28.704
1042	FALSE	TRUE	1	23.295	45.799	2	94.746	50.275
1043	FALSE	TRUE	2	11.34	40.689
1044	FALSE	FALSE	1	8.851	52.662	1	67.822	34.142
1045	FALSE	TRUE	1	19.535	44.158	1	78.04	36.991
1046	FALSE	TRUE	1	3.104	50.628	1	80.171	24.25
1047	FALSE	TRUE	2	8.598	38.317	1	34.341	29.904
1048	FALSE	FALSE	1	36.843	31.91
1049	FALSE	TRUE	1	16.526	31.638	1	50.07	59.134
1050	FALSE	TRUE	2	13.762	57.188
1051	FALSE	TRUE	1	16.346	9.742	1	39.47	27.608
1052	FALSE	TRUE	1	30.297	37.899	1	181.064	26.427
1053	FALSE	TRUE	1	17.686	56.107	1	117.848	27.195
1054	FALSE	TRUE	1	19.802	15.645	1	37.127	46.121
1055	FALSE	TRUE	1	26.677	34.244
1056	FALSE	TRUE	1	11.694	27.024
1057	FALSE	TRUE	1	24.778	69.383
1058	FALSE	TRUE	1	5.125	21.984	1	27.361	70.787
1059	FALSE	TRUE	1	5.385	62.953
1060	FALSE	TRUE	1	9.786	32.171
1061	FALSE	TRUE	1	37.486	65.577
1062	FALSE	TRUE	2	7.318	30.728
1063	FALSE	TRUE	1	4.697	43.487
1064	FALSE	TRUE	1	14.105	148.451
1065	FALSE	TRUE	3	9.958	85.35	3	47.709	52.715				143	233	79	251
1066	FALSE	TRUE	1	7.42	27.907	1	43.687	31.623
1067	FALSE	TRUE	1	33.239	14.57	1	48.139	11.371
1068	FALSE	TRUE	1	39.876	43.733	1	97.272	30.674
1069	FALSE	TRUE	1	16.981	22.923
1070	FALSE	TRUE	1	9.202	22.241
1071	FALSE	TRUE	2	6.904	52.899	1	29.675	57.039
1072	FALSE	TRUE	1	6.09	21.758	1	28.457	47.125
1073	FALSE	TRUE	1	7.35	40.803
1074	FALSE	TRUE	1	6.883	48.6	1	56.092	31.756
1075	FALSE	TRUE	1	10.284	60.658
1076	FALSE	TRUE	1	21.66	29.724
1077	FALSE	TRUE	1	12.294	46.025
1078	FALSE	TRUE	1	13.526	21.279
1079	FALSE	TRUE	1	13.04	51.021
1080	FALSE	TRUE	1	5.378	45.203	1	51.026	30.21
1081	FALSE	TRUE	1	14.244	145.2
1082	FALSE	TRUE	1	4.181	52.71
1083	FALSE	TRUE	1	10.45	78.031	1	88.845	15.872
1084	FALSE	TRUE	1	13.488	171.303
1085	FALSE	TRUE	1	13.094	50.658	1	120.287	7.766
1086	FALSE	TRUE	1	12.199	12.722	1	25.521	55.085
1087	FALSE	TRUE	1	12.693	44.426	1	63.86	25.163
1088	FALSE	TRUE	1	6.952	53.613
1089	FALSE	TRUE	1	5.873	47.476
1090	FALSE	TRUE	1	11.784	2.839	1	15.66	3.377
1091	FALSE	TRUE	1	3.765	39.514
1092	FALSE	TRUE	1	14.656	95.575	1	42.516	25.131
1093	FALSE	TRUE	2	14.366	35.311	1	36.75	10.962
1094	FALSE	TRUE	1	45.466	224.204	1	247.373	22.761
1095	FALSE	TRUE	1	19.305	38.994	1	58.899	52.523
1096	FALSE	TRUE	1	20.563	47.991
1097	FALSE	TRUE	1	17.36	28.981
1098	FALSE	TRUE	1	15.017	34.801	1	56.86	46.309
1099	FALSE	TRUE	2	17.584	56.312
1100	FALSE	TRUE	1	19.693	32.787	1	57.524	47.194
1101	FALSE	TRUE	2	6.907	75.546
1102	FALSE	TRUE	1	22.012	47.645
1103	FALSE	TRUE	2	8.664	40.924	1	64.649	63.959
1104	FALSE	TRUE	1	10.009	27.647	1	76.826	32.346
1105	FALSE	TRUE	1	32.152	42.128	1	81.581	15.979
1106	FALSE	TRUE	1	7.285	50.344	2	58.409	62.81
1107	FALSE	TRUE	1	20.222	26.127
1108	FALSE	TRUE	1	77.131	10.782	1	85.421	77.39
1109	FALSE	TRUE	1	4.959	27.981
1110	FALSE	TRUE	1	33.929	20.311	1	52.947	40.674
1111	FALSE	TRUE	1	14.688	98.354
1112	FALSE	TRUE	1	4.904	41.209	1	46.557	50.366
1113	FALSE	TRUE	1	4.56	30.175	1	35.386	124.98
1114	FALSE	TRUE	1	6.884	123.073
1115	FALSE	TRUE	1	13.044	79.991
1116	TRUE	TRUE	1	15.831	32.298	1	52.074	34.403	1	87.994	24.593	199	4	195	125	201	199		197
1117	FALSE	TRUE	1	42.826	15.182	1	68.111	100.112
1118	FALSE	TRUE	1	47.791	5.637	1	61.906	114.581
1119	FALSE	FALSE	1	41.912	248.313	2	127.363	116.127
1120	FALSE	TRUE	1	24.19	28.352	1	55.34	24.662
1121	FALSE	TRUE	2	9.274	45.03	1	45.53	44.377
1122	FALSE	TRUE	1	21.046	49.039	1	70.38	73.95
1123	FALSE	TRUE	4	25.703	72.869	2	36.625	29.482
1124	FALSE	TRUE	1	53.946	30.647	1	84.982	26.632
1125	FALSE	TRUE	1	19.551	62.358
1126	FALSE	TRUE	1	10.489	40.217	1	51.218	35.355
1127	FALSE	TRUE	1	7.32	70.876	1	78.587	58.524
1128	FALSE	TRUE	1	23.379	52.083
1129	FALSE	TRUE	1	6.072	56.113	1	62.659	20.077
1130	FALSE	TRUE	1	6.369	57.293	1	64.6	60.657
1131	FALSE	TRUE	1	11.784	34.902	1	89.681	40.682
1132	FALSE	FALSE	1	15.624	89.236	1	213.535	47.323				151	71	181	262
1133	FALSE	TRUE	2	3.4	44.399	1	38.866	40.74
1134	FALSE	TRUE	2	5.819	63.334	1	9.913	21.163
1135	FALSE	TRUE	1	19.053	59.802	1	77.341	4.977
1136	FALSE	TRUE	1	5.56	4.522	1	10.574	40.199
1137	FALSE	TRUE	1	6.849	75.013	1	83.176	122.95
1138	FALSE	TRUE	2	24.204	44.757	1	80.82	5.929
1139	FALSE	TRUE	1	4.864	34.247	1	38.561	48.642
1140	FALSE	TRUE	1	68.459	84.215	1	139.147	179.408
1141	FALSE	TRUE	1	10.267	20.84	1	75.172	20.694
1142	FALSE	FALSE	1	12.859	149.6	1	70.292	92.167				63	28	55	161	63	59	92
1143	FALSE	TRUE	1	6.209	2.575	1	9.879	27.53
1144	FALSE	TRUE	1	10.096	38.756
1145	FALSE	TRUE	2	4.533	70.318	1	38.564	38.884
1146	FALSE	TRUE	1	4.755	47.127
1147	FALSE	TRUE	1	4.624	53.902	1	72.844	19.769
1148	FALSE	TRUE	2	2.873	51.994	1	29.804	30.956
1149	FALSE	TRUE	2	3.915	61.086	1	58.56	22.464
1150	FALSE	TRUE	1	6.615	38.118
1151	FALSE	TRUE	1	37.526	7.197	1	100.005	8.857
1152	FALSE	TRUE	1	6.722	69.965	1	78.559	33.147
1153	FALSE	TRUE	1	12.049	44.052	1	119.021	24.82
1154	FALSE	TRUE	1	3.532	63.587	1	88.16	30.542
1155	TRUE	FALSE				2	131.633	327.793	1	297.174	52.638	101	219	184	606				52
1156	FALSE	TRUE	1	12.508	28.413	1	42.125	9.691
1157	FALSE	TRUE	1	52.126	71.24	1	52.378	70.48
1158	FALSE	TRUE	1	2.147	59.568	1	62.04	42.295
1159	FALSE	FALSE	2	3.62	81.774	2	37.906	257.544				85	127	157	351			58
1160	FALSE	TRUE	1	35.508	18.219	1	46.186	14.52
1161	FALSE	TRUE	1	7.891	185.542
1162	FALSE	TRUE	1	7.482	54.678	1	67.74	39.708
1163	FALSE	TRUE	2	10.77	65.14
1164	FALSE	TRUE	1	6.674	54.731
1165	FALSE	TRUE	1	72.995	24.695
1166	FALSE	TRUE	1	4.711	143.624	1	141.29	18.967
1167	FALSE	TRUE	2	18.637	21.001	1	44.79	29.277
1168	FALSE	TRUE	1	2.414	17.938
1169	FALSE	TRUE	2	12.035	45.034
1170	FALSE	TRUE	1	14.453	29.601	1	46.552	53.971
1171	FALSE	TRUE	1	7.098	23.967	1	47.012	25.407
1172	FALSE	TRUE	1	13.315	59.658
1173	FALSE	TRUE	2	11.506	96.767	1	65.559	35.204
1174	FALSE	TRUE	1	6.47	89.347
1175	FALSE	TRUE	2	9.684	28.973	2	25.988	53.814
1176	FALSE	TRUE	1	10.89	63.599	1	74.806	15.557
1177	FALSE	TRUE	1	3.094	42.279	1	46.109	42.097
1178	FALSE	TRUE	1	16.376	160.95
1179	FALSE	TRUE	1	3.305	89.779	1	98.421	11.983
1180	FALSE	TRUE	1	11.693	69.192
1181	FALSE	TRUE	1	4.097	71.995	1	76.802	24.048
1182	FALSE	TRUE	2	11.033	106.068	2	42.849	195.69
1183	FALSE	FALSE	3	34.549	314.045	2	76.185	63.379				182	425	181	495
1184	FALSE	TRUE	1	9.476	107.666	1	118.429	37.868
1185	FALSE	TRUE	1	5.503	86.629
1186	FALSE	TRUE	2	7.982	49.428	2	46.652	28.365
1187	FALSE	TRUE	1	9.735	35.632	1	101.07	104.275
1188	FALSE	TRUE	1	5.168	56.054	1	61.491	54.822
1189	FALSE	TRUE	1	18.472	64.077
1190	FALSE	TRUE	1	11.266	138.271	1	12.532	137.006
1191	FALSE	TRUE	3	7.398	41.956	2	22.215	22.484
1192	FALSE	TRUE	2	8.075	70.917	1	50.81	44.526
1193	FALSE	TRUE	1	1.883	58.968	1	61.16	104.448
1194	FALSE	TRUE	1	4.655	71.229	1	76.434	17.534
1195	FALSE	TRUE	1	6.003	52.141
1196	FALSE	TRUE	1	4.338	47.349
1197	FALSE	TRUE	1	19.32	68.812
1198	FALSE	TRUE	1	7.821	89.679	1	45.832	30.773
1199	FALSE	TRUE	1	10.913	33.835	1	54.369	28.741
1200	FALSE	TRUE	1	8.17	57.988	1	70.264	21.355
1201	FALSE	TRUE	1	96.319	70.041	1	13.259	83.292
1202	FALSE	TRUE	1	7.696	26.884	1	38.104	35.068
1203	FALSE	TRUE	1	8.761	59.106	1	71.606	36.469
1204	FALSE	TRUE	1	10.184	43.871	1	54.327	13.334
1205	FALSE	TRUE	1	7.767	12.108	1	20.323	8.169
1206	FALSE	TRUE	1	6.874	15.653	1	63.557	78.457
1207	FALSE	TRUE	1	8.879	18.254	1	27.657	45.052
1208	FALSE	TRUE	1	5.712	51.293
1209	FALSE	TRUE	1	4.278	68.295
1210	FALSE	TRUE	1	7.389	63.178
1211	FALSE	TRUE	1	12.662	29.733
1212	FALSE	TRUE	1	5.486	21.514	1	27.766	23.708
1213	FALSE	TRUE	1	22.692	99.68	1	115.617	7.04
1214	FALSE	TRUE	1	5.464	75.43	1	81.651	14.587
1215	FALSE	TRUE	1	5.981	57.083	1	68.691	20.132
1216	FALSE	TRUE	1	13.6	42.636	1	56.709	52.929
1217	FALSE	TRUE	1	38.97	61.302	1	100.881	19.202
1218	FALSE	TRUE	2	16.496	34.352	1	87.027	16.036
1219	FALSE	TRUE	2	9.959	62.831	1	49.446	29.955
1220	FALSE	FALSE	1	43.932	35.691	1	120.72	21.025
1221	FALSE	TRUE	2	8.959	50.798	1	34.225	29.774
1222	FALSE	TRUE	1	6.79	39.688
1223	FALSE	TRUE	1	11.39	90.974
1224	FALSE	TRUE				1	79.648	23.532
1225	TRUE	FALSE	2	33.76	62.783	2	35.901	84.248	2	211.417	491.19	29	61	91	737
1226	FALSE	TRUE	1	10.008	6.078	1	11.587	4.5
1227	FALSE	TRUE	1	7.848	34.511	1	47.881	52.644
1228	FALSE	TRUE	1	6.289	71.272
1229	FALSE	TRUE	1	2.713	31.715
1230	FALSE	FALSE	1	12.297	38.474
1231	FALSE	TRUE	1	6.642	101.206
1232	FALSE	TRUE	1	9.65	84.559
1233	FALSE	TRUE	3	12.244	42.168	1	46.57	12.826
1234	FALSE	TRUE	1	9.927	47.058	1	66.073	13.887
1235	FALSE	TRUE	1	5.871	21.031
1236	FALSE	TRUE	2	12.791	89.656	1	97.071	9.645
1237	FALSE	TRUE	1	3.367	18.808
1238	FALSE	TRUE	2	2.146	59.747	1	50.599	26.641
1239	FALSE	TRUE	1	19.292	70.95	1	96.53	1.872
1240	FALSE	TRUE	1	1.68	9.745	1	11.636	62.118
1241	FALSE	FALSE	2	22.79	73.369	1	66.152	26.524
1242	FALSE	TRUE	2	12.232	48.061	1	84.279	18.49
1243	FALSE	TRUE	1	9.678	43.269	1	89.791	16.704
1244	FALSE	TRUE	1	4.807	9.832	1	16.02	8.555
1245	FALSE	TRUE	1	7.422	36.752
1246	FALSE	FALSE	1	6.187	84.156	1	88.908	52.959
1247	FALSE	TRUE	1	5.713	58.119	1	78.046	32.822
1248	FALSE	TRUE	2	5.544	39.399
1249	FALSE	TRUE	1	27.689	50.859
1250	FALSE	TRUE	1	10.859	82.485
1251	FALSE	TRUE	1	3.074	76.599
1252	FALSE	TRUE	1	11.078	53.519
1253	FALSE	FALSE	1	30.936	37.916	1	69.281	12.66
1254	FALSE	TRUE	1	7.281	17.037
1255	FALSE	TRUE	1	3.94	87.513
1256	FALSE	TRUE	1	3.082	163.688
1257	FALSE	TRUE	1	4.453	83.492
1258	FALSE	TRUE	1	8.085	28.137	1	49.271	23.879
1259	FALSE	TRUE	1	6.663	49.179	1	33.173	19.183
1260	FALSE	TRUE	1	10.268	35.552
1261	FALSE	TRUE	1	7.123	30.856
1262	FALSE	TRUE	1	7.588	37.89
1263	FALSE	TRUE	1	5.161	51.348
1264	FALSE	TRUE	1	12.535	50.225
1265	FALSE	TRUE	1	5.89	41.031
1266	FALSE	TRUE	1	5.293	111.077
1267	FALSE	TRUE	1	19.022	12.714	1	32.213	18.672
1268	FALSE	TRUE	1	32.213	47.892	1	80.545	61.263
1269	FALSE	TRUE	1	6.219	221.797	1	229.492	2.281
1270	FALSE	TRUE	1	31.441	114.643
1271	FALSE	TRUE	1	18.787	4.363
1272	FALSE	TRUE	1	2.379	55.43
1273	FALSE	TRUE	1	10.857	60.71
1274	FALSE	TRUE	1	10.89	54.38
1275	FALSE	TRUE	2	7.179	86.714	1	29.273	40.797
1276	FALSE	TRUE	2	16.305	40.396	2	49.339	92.564
1277	FALSE	TRUE	3	4.303	130.685	2	29.647	126.379
1278	FALSE	TRUE	1	3.935	107.619
1279	FALSE	TRUE	2	19.344	83.346	1	43.748	17.042
1280	FALSE	TRUE	1	4.344	57.822	1	64.833	18.82
1281	FALSE	TRUE	1	16.32	21.698
1282	FALSE	TRUE	2	3.085	60.168	1	58.971	61.8
1283	FALSE	TRUE	2	2.519	43.62	1	42.441	18.976
1284	FALSE	TRUE	1	15.529	113.859	1	70.421	58.967
1285	FALSE	TRUE	1	4.15	80.013
1286	FALSE	TRUE	1	98.843	8.469	1	103.002	7.058
1287	FALSE	TRUE	1	35.907	20.685
1288	FALSE	TRUE	1	14.214	23.541
1289	FALSE	TRUE	1	19.735	45.492	2	25.873	48.53
1290	FALSE	TRUE	1	98.138	9.06	1	82.624	22.942
1291	FALSE	TRUE	2	10.607	19.234	1	20.818	19.793
1292	FALSE	TRUE	1	6.329	60.694	1	65.772	27.345
1293	FALSE	TRUE	1	20.788	18.597	1	54.042	16.808
1294	FALSE	TRUE	2	16.812	34.727	2	34.446	67.991
1295	FALSE	TRUE	1	9.06	60.373	1	102.727	9.231
1296	FALSE	TRUE	2	11.237	141.578	1	65.844	46.371
1297	FALSE	TRUE	1	12.944	152.363	2	29.297	88.113
1298	FALSE	TRUE	1	6.695	70.892
1299	FALSE	TRUE	1	11.143	24.186	1	42.116	46.899
1300	FALSE	TRUE	1	5.404	51.649
1301	FALSE	TRUE	2	12.585	42.654	2	33.064	40.997
1302	FALSE	TRUE	1	49.29	31.198	1	105.949	71.969
1303	FALSE	TRUE	1	17.424	16.739	1	21.87	7.695
1304	FALSE	TRUE	1	20.222	38.399
1305	FALSE	TRUE	1	13.351	54.486	1	198.91	7.222
1306	FALSE	TRUE	2	26.06	64.433	1	83.233	25.243
1307	FALSE	TRUE	2	8.734	46.439
1308	FALSE	FALSE
1309	FALSE	FALSE
1310	FALSE	TRUE	1	11.516	51.943
1311	FALSE	TRUE	1	17.208	43.723	1	97.585	8.145
1312	FALSE	TRUE	1	5.799	58.654
1313	FALSE	TRUE	1	32.41	81.759
1314	FALSE	TRUE	1	5.125	88.439	1	94.363	5.672
1315	FALSE	TRUE	1	3.475	73.264
1316	FALSE	TRUE	1	15.261	24.184	1	65.384	6.453
1317	FALSE	TRUE	1	10.356	30.291
1318	FALSE	TRUE	3	10.695	137.512	2	54.051	32.523
1319	FALSE	TRUE	1	9.39	47.129	1	75.784	30.755
1320	FALSE	TRUE	1	8.163	55.899
1321	FALSE	TRUE	2	6.474	47.895	1	25.924	34.184
1322	FALSE	TRUE	1	18.1	30.525
1323	FALSE	TRUE	1	15.817	44.027
1324	FALSE	TRUE	1	49.57	28.382
1325	FALSE	TRUE	1	3.921	48.927	1	53.356	27.258
1326	FALSE	TRUE	2	12.385	35.947
1327	FALSE	TRUE	1	6.651	13.897
1328	FALSE	TRUE	1	20.866	8.854	1	30.291	18.464
1329	FALSE	TRUE	1	5.458	51.805
1330	FALSE	TRUE	3	9.993	62.924	1	36.849	45.094
1331	FALSE	TRUE	2	8.783	59.173
1332	FALSE	TRUE	2	18.974	36.335	2	40.887	38.138
1333	FALSE	TRUE	1	11.555	44.478	1	87.871	39.858
1334	FALSE	TRUE	1	9.726	60.181
1335	FALSE	TRUE	1	7.166	49.467
1336	FALSE	TRUE	1	11.794	108.278	1	29.794	31.768
1337	FALSE	TRUE	1	9.529	38.764	1	66.055	19.811
1338	FALSE	TRUE	1	17.216	32.056
1339	FALSE	TRUE	1	9.674	57.683
1340	FALSE	TRUE	1	11.595	85.457	1	104.252	32.298
1341	FALSE	TRUE	1	15.377	42.332	1	58.499	23.069
1342	FALSE	TRUE	1	18.494	69.881
1343	FALSE	TRUE	1	9.898	51.31
1344	FALSE	TRUE	1	13.028	45.527
1345	FALSE	TRUE	1	12.97	24.048	1	37.869	6.766
1346	FALSE	TRUE	1	8.388	64.793
1347	FALSE	TRUE	1	13.295	84.562
1348	FALSE	TRUE	1	12.952	6.974	1	84.789	30.215
1349	FALSE	FALSE	1	9.886	40.031
1350	FALSE	TRUE	1	9.512	68.696
1351	FALSE	TRUE	1	33.236	35.471
1352	FALSE	TRUE	1	29.986	47.199
1353	FALSE	TRUE	1	23.015	35.486
1354	FALSE	TRUE	1	6.358	50.19
1355	FALSE	TRUE	1	18.918	163.357
1356	FALSE	TRUE	1	2.377	94.001
1357	FALSE	TRUE	1	15.282	100.568	1	116.277	29.739
1358	FALSE	TRUE	1	10.631	36.781	1	46.327	57.116
1359	FALSE	TRUE	1	10.323	54.885
1360	FALSE	TRUE	2	4.321	57.781	1	30.379	41.318
1361	FALSE	TRUE	1	3.059	49.127	1	52.635	33.212
1362	FALSE	TRUE	2	4.809	74.74	1	41.238	16.641
1363	FALSE	TRUE	1	3.349	59.111
1364	FALSE	TRUE	1	3.208	59.164	1	62.882	90.842
1365	FALSE	TRUE	1	2.714	109.97
1366	FALSE	TRUE	1	17.007	50.843	1	34.079	31.331
1367	FALSE	TRUE	1	5.103	26.575
1368	FALSE	TRUE	1	11.383	20.788	1	30.855	19.626
1369	FALSE	TRUE	1	4.019	176.54	1	70.353	18.442
1370	FALSE	TRUE	1	10.889	41.439
1371	FALSE	TRUE	1	13.746	41.572
1372	FALSE	TRUE	1	5.365	35.038	1	67.991	29.467
1373	FALSE	TRUE	1	3.873	41.346	1	51.91	9.339
1374	FALSE	TRUE	1	3.724	31.11	1	35.094	25.801
1375	FALSE	TRUE	1	4.636	61.029
1376	FALSE	TRUE	1	10.874	26.639	1	41.29	10.275
1377	FALSE	TRUE	1	27.237	19.986
1378	FALSE	TRUE	1	21.947	9.096	1	43.371	36.858
1379	FALSE	TRUE	1	4.272	27.801	1	32.407	98.004
1380	FALSE	TRUE	1	5.92	53.944	1	79.938	18.925
1381	FALSE	FALSE	1	66.245	39.47	1	125.758	59.15
1382	FALSE	TRUE	2	12.36	54.323	1	67.422	24.581
1383	FALSE	TRUE	1	10.349	49.383	1	61.726	20.985
1384	FALSE	TRUE	2	7.902	47.702	1	42.972	56.249
1385	FALSE	FALSE	1	75.338	43.533	1	80.581	22.931
1386	FALSE	TRUE	1	20.225	31.773	1	104.251	9.031
1387	FALSE	TRUE	1	21.816	50.108	1	72.464	16.468
1388	FALSE	TRUE	1	17.13	21.215
1389	FALSE	TRUE	1	10.677	66.996
1390	TRUE	TRUE	6	9.497	304.524	2	54.734	89.396	6	141.59	291.087	67	38	177	683		68	115	89
1391	FALSE	TRUE	1	11.326	30.889
1392	FALSE	TRUE	1	29.666	32.906
1393	FALSE	TRUE	1	19.725	33.604
1394	FALSE	TRUE	1	22.929	79.691
1395	FALSE	FALSE	1	78.991	98.255	1	175.032	24.463
1396	FALSE	TRUE	1	11.045	20.939	1	59.243	26.632
1397	FALSE	TRUE	2	2.603	135.14
1398	FALSE	TRUE	1	20.584	81.294	1	171.7	32.766
1399	FALSE	TRUE	1	28.295	71.901
1400	FALSE	TRUE	1	26.669	78.027
1401	FALSE	TRUE	1	13.162	88.822	1	17.077	30.173
1402	FALSE	TRUE	1	3.917	47.26	1	53.197	30.523
1403	FALSE	FALSE	1	25.701	87.896	1	64.673	47.942				133	34	144	149		141
1404	FALSE	TRUE	1	10.522	173.135
1405	FALSE	TRUE	1	14.344	119.13	1	129.356	4.119
1406	FALSE	TRUE	2	7.849	60.69
1407	FALSE	TRUE	1	3.586	84.912	1	22.253	66.245
1408	FALSE	TRUE	1	6.514	66.178
1409	FALSE	TRUE	1	10.565	51.891
1410	FALSE	TRUE	2	22.769	17.901	1	30.788	63.653
1411	FALSE	TRUE	1	17.415	51.443
1412	FALSE	TRUE	2	13.17	39.142	1	28.887	23.434
1413	FALSE	TRUE	1	5.827	56.717	1	25.144	41.732
1414	FALSE	TRUE	1	9.636	40.593
1415	FALSE	TRUE	1	9.67	46.831	1	50.107	49.939				86	3	174	231	117	183	25
1416	FALSE	TRUE	1	33.852	14.646	1	49.046	57.403
1417	FALSE	TRUE	1	10.037	27.972	1	33.629	43.181
1418	FALSE	TRUE	2	18.869	51.869	1	65.639	22.923
1419	FALSE	TRUE	1	9.698	28.59	1	69.804	28.256
1420	FALSE	TRUE	1	26.322	37.772	1	61.704	22.896
1421	FALSE	FALSE	1	45.272	40.236	1	89.743	80.466				172	146	192	304
1422	FALSE	FALSE	2	2.154	81.974	1	52.577	40.092				99	23	169	120	96	148	8
1423	FALSE	TRUE	1	9.323	52.543
1424	FALSE	TRUE	1	8.767	23.448
1425	FALSE	TRUE	1	30.988	52.09
1426	FALSE	TRUE	1	2.989	44.737	1	48.015	28.34
1427	FALSE	TRUE	1	9.773	56.733	1	68.014	32.628
1428	FALSE	FALSE	1	24.985	41.587	1	76.455	27.385
1429	FALSE	TRUE	1	23.366	57.716	1	79.257	43.741
1430	FALSE	TRUE	1	8.425	60.813	1	69.756	27.159
1431	FALSE	TRUE	1	5.049	22.358	1	27.849	32.248
1432	FALSE	TRUE	1	3.224	62.657
1433	FALSE	TRUE	1	6.989	110.248
1434	FALSE	TRUE	2	7.022	20.547	1	67.601	44.702
1435	FALSE	TRUE	1	15.323	16.471
1436	FALSE	TRUE	1	5.695	60.72	1	68.257	23.627
1437	FALSE	TRUE	1	2.998	149.394
1438	FALSE	TRUE	1	11.218	80.567	1	90.888	33.862
1439	FALSE	TRUE	1	4.105	61.73	1	68.265	24.255
1440	FALSE	TRUE	1	9.044	58.58
1441	FALSE	TRUE	1	8.998	142.24
1442	FALSE	TRUE	1	2.867	81.851	1	85.327	42.352
1443	FALSE	TRUE	1	16.455	54.61
1444	FALSE	TRUE	1	6.76	62.122
1445	FALSE	TRUE	1	5.644	75.489
1446	FALSE	TRUE	1	5.023	108.681	1	112.994	47.834
1447	FALSE	TRUE	1	5.739	54.337
1448	FALSE	TRUE	1	11.151	65.782
1449	FALSE	TRUE	1	11.406	34.603	1	68.407	47.459
1450	FALSE	TRUE	3	1.801	95.086	2	32.945	30.875
1451	FALSE	TRUE	1	2.92	56.511
1452	FALSE	TRUE	1	2.739	83.382
1453	FALSE	TRUE	1	6.38	70.436	1	34.306	15.423
1454	FALSE	TRUE	1	1.452	56.815
1455	FALSE	TRUE	1	13.573	45.206
1456	FALSE	TRUE	1	12.482	88.02
1457	FALSE	TRUE	1	4.223	27.176	1	31.909	44.328
1458	FALSE	TRUE	1	8.433	76.816
1459	FALSE	TRUE	3	11.736	61.269	2	36.575	47.814
1460	FALSE	TRUE	1	2.198	63.12	1	64.103	52.447				165	43	184	137		184
1461	FALSE	TRUE	1	5.251	31.715	1	39.786	16.346
1462	TRUE	FALSE	1	38.067	767.154	1	693.206	84.574	1	778.015	213.577	125	186	115	717
1463	FALSE	TRUE	2	13.559	115.949	1	126.098	66.133
1464	FALSE	TRUE	1	3.456	124.616
1465	FALSE	TRUE	1	5.778	89.894
1466	FALSE	TRUE	1	14.748	78.859	1	37.641	9.991
1467	FALSE	TRUE	1	4.19	81.862
1468	FALSE	TRUE	1	12.91	49.962	1	86.405	27.106
1469	FALSE	TRUE	1	10.443	111.064
1470	FALSE	TRUE	1	14.135	77.948
1471	FALSE	TRUE	1	7.824	42.321
1472	FALSE	TRUE	1	4.064	40.88
1473	FALSE	TRUE	1	3.607	94.709
1474	FALSE	TRUE	2	6.449	38.965	1	26.862	33.291
1475	FALSE	TRUE	1	3.774	73.668
1476	FALSE	TRUE	1	38.592	23.723	1	68.544	46.591
1477	FALSE	TRUE	1	9.483	31.905	1	56.342	45.051
1478	FALSE	TRUE	1	4.308	39.971
1479	FALSE	TRUE	1	14.369	37.966	1	52.981	36.304
1480	FALSE	TRUE	1	10.464	26.557	1	38.101	46.108
1481	FALSE	TRUE	2	66.049	15.541	1	75.626	51.586
1482	FALSE	TRUE	2	18.084	60.698	1	44.128	50.339
1483	FALSE	TRUE	1	93.045	20.073	1	113.517	27.973
1484	FALSE	TRUE	1	14.427	227.634
1485	FALSE	TRUE	2	9.302	78.123
1486	FALSE	TRUE	1	4.091	74.503	1	78.826	46.375
1487	FALSE	TRUE	1	20.856	23.871
1488	FALSE	TRUE	1	9.889	27.656	1	65.687	36.637
1489	FALSE	TRUE	1	4.383	202.786	1	207.757	27.741
1490	FALSE	TRUE	1	11.904	72.131	1	13.842	25.853
1491	FALSE	TRUE	1	21.348	69.155	1	130.802	22.337
1492	FALSE	TRUE	1	18.887	50.238
1493	FALSE	TRUE	1	24.695	36.961	1	60.454	31.656
1494	FALSE	TRUE	1	13.711	39.632
1495	FALSE	TRUE	1	4.56	93.57
1496	FALSE	TRUE	2	5.242	59.362
1497	FALSE	TRUE	1	34.654	29.849	1	64.775	25.339
1498	FALSE	TRUE	1	3.062	94.017	1	3.726	1.899
1499	FALSE	TRUE	1	5.419	86.159	1	37.208	39.707				194	67	206	108
1500	FALSE	TRUE	1	29.43	23.661
1501	FALSE	FALSE	1	22.057	82.412
1502	FALSE	TRUE	1	4.189	85.313
1503	FALSE	TRUE	1	9.32	106.697
1504	FALSE	TRUE	1	24.001	23.895	1	48.482	55.625
1505	FALSE	TRUE	1	5.369	100.673	1	106.591	41.869
1506	FALSE	TRUE	1	2.236	63.582	1	87.016	30.549
1507	FALSE	TRUE	1	3.886	86.198	1	90.363	23.234
1508	FALSE	TRUE	2	1.402	47.535	1	45.149	24.099
1509	FALSE	TRUE	1	6.477	19.773
1510	FALSE	TRUE	1	5.052	134.244
1511	FALSE	TRUE	1	20.999	294.378
1512	FALSE	TRUE	1	3.996	33.278
1513	FALSE	TRUE	1	15.177	48.882
1514	FALSE	TRUE	1	1.925	41.995	1	28.528	71.36
1515	FALSE	TRUE	1	3.564	45.424	1	55.185	16.869
1516	FALSE	TRUE	1	6.692	56.926	1	64.785	29.956
1517	FALSE	TRUE	1	33.08	145.637
1518	FALSE	TRUE	2	9.257	57.004	1	53.902	19.858
1519	FALSE	TRUE	1	1.952	61.483
1520	FALSE	TRUE	1	2.331	71.763
1521	FALSE	TRUE	2	14.039	22.073	1	22.964	11.436
1522	FALSE	TRUE	2	7.109	112.709
1523	FALSE	TRUE	1	40.972	15.642	1	28.516	20.099
1524	FALSE	TRUE	1	6.926	46.681	1	66.069	19.75
1525	FALSE	TRUE	1	2.475	63.227
1526	FALSE	TRUE	2	8.851	20.012	1	17.372	10.141
1527	FALSE	TRUE	1	14.41	53.386
1528	FALSE	TRUE	2	24.296	51.135	1	44.435	31.722
1529	FALSE	TRUE	2	4.938	33.525
1530	FALSE	TRUE	1	24.337	99.389
1531	FALSE	TRUE	1	2.035	30.016
1532	FALSE	TRUE	1	7.855	67.09	1	43.55	33.034
1533	FALSE	TRUE	1	24.859	32.968
1534	FALSE	TRUE	1	3.637	66.202
1535	TRUE	TRUE	1	3.465	79.063	2	85.449	104.996	1	189.388	0.023
1536	FALSE	TRUE	1	2.904	50.191
1537	FALSE	TRUE	1	8.727	72.674	1	81.729	14.159
1538	FALSE	TRUE	1	9.412	47.16
1539	FALSE	TRUE	1	4.477	20.684
1540	FALSE	TRUE	1	68.364	33.372
1541	FALSE	TRUE	1	5.849	198.012
1542	FALSE	FALSE	1	83.098	42.262
1543	FALSE	TRUE	1	5.447	42.75
1544	FALSE	TRUE	1	8.886	40.448	1	49.989	34.874
1545	FALSE	TRUE	1	8.844	28.237
1546	FALSE	TRUE	1	7.443	13.807
1547	FALSE	TRUE	1	3.781	451.785
1548	FALSE	TRUE	1	5.951	177.936
1549	FALSE	TRUE	1	13.978	47.333	1	17.092	43.589
1550	FALSE	TRUE	1	70.905	94.793
1551	FALSE	TRUE	1	13.217	152.914	1	42.383	43.87
1552	FALSE	TRUE	1	6.468	73.947
1553	FALSE	TRUE	1	6.6	78.393
1554	FALSE	TRUE	1	5.779	31.534
1555	FALSE	TRUE	1	5.376	95.027
1556	FALSE	TRUE	1	3.209	52.659	1	56.377	66.582
1557	FALSE	TRUE	1	3.713	41.286
1558	FALSE	TRUE	1	13.964	29.557	1	79.851	21.003
1559	FALSE	TRUE	1	21.101	29.248
1560	FALSE	TRUE	2	11.134	38.499	1	39.15	30.919
1561	FALSE	FALSE	3	3.166	378.314	2	193.956	71.372				129	33	94	453		78
1562	FALSE	TRUE	1	22.468	281.669	1	108.124	74.22
1563	FALSE	TRUE	1	21.264	111.786
1564	FALSE	TRUE	1	6.193	56.506	1	63.23	33.239
1565	FALSE	TRUE	1	17.667	92.901
1566	FALSE	TRUE	1	36.32	71.311	1	110.904	44.33
1567	FALSE	FALSE	2	3.509	68.925	1	44.686	44.502				156	64	169	129
1568	FALSE	TRUE	1	18.744	76.98	1	94.788	32.407
1569	FALSE	TRUE	1	17.001	41.032	1	112.024	31.749
1570	FALSE	TRUE	1	14.369	44.128	1	109.877	41.087
1571	FALSE	TRUE	1	26.616	34.22	1	62.727	38.906
1572	FALSE	TRUE	2	28.963	34.375	1	36.739	34.565
1573	FALSE	TRUE	1	9.403	55.209	1	65.393	113.602
1574	FALSE	TRUE	2	26.554	50.186	2	52.058	30.677
1575	FALSE	TRUE	1	14.345	53.946
1576	FALSE	TRUE	1	30.032	58.749	1	20.442	8.447
1577	FALSE	TRUE	1	4.186	103.63
1578	FALSE	TRUE	1	5.7	47.162	1	53.401	16.918
1579	FALSE	TRUE	1	26.417	45.87	1	89.282	4.909
1580	FALSE	TRUE	1	3.269	55.033	1	59.414	16.206
1581	FALSE	TRUE	1	3.023	34.93	1	38.522	40.63
1582	FALSE	TRUE	1	8.666	77.923
1583	FALSE	TRUE	1	24.728	64.643
1584	FALSE	TRUE	2	12.33	20.361	1	25.962	13.645
1585	FALSE	TRUE	1	3.585	119.848
1586	FALSE	TRUE	2	9.482	51.896	1	44.414	34.413
1587	FALSE	TRUE	1	9.552	85.686	1	94.761	93.929
1588	FALSE	TRUE	1	3.543	94.751	1	97.923	41.578
1589	FALSE	TRUE	1	5.654	104.911	1	110.835	73.919
1590	FALSE	TRUE	1	15.608	81.692
1591	FALSE	TRUE	2	8.952	58.647	1	32.209	32.887
1592	FALSE	TRUE	1	5.953	31.335	1	37.908	19.326
1593	FALSE	TRUE	1	13.887	48.875	1	64.54	215.879
1594	FALSE	TRUE	1	9.012	23.56
1595	FALSE	TRUE	1	52.509	57.086
1596	FALSE	TRUE	1	4.458	55.597	1	35.806	59.384
1597	FALSE	TRUE	1	4.714	243.232	1	206.301	5.761
1598	FALSE	TRUE	1	11.615	75.69	2	21.09	164.816
1599	FALSE	TRUE	1	3.308	73.113	1	76.984	160.901
1600	FALSE	TRUE	2	10.062	126.929	1	33.094	18.605
1601	FALSE	TRUE	1	3.808	88.803
1602	FALSE	TRUE	1	16.402	61.042
1603	FALSE	TRUE	1	6.876	29.252
1604	FALSE	TRUE	1	5.777	273.259
1605	FALSE	TRUE	2	17.384	74.236	1	61.136	14.161
1606	FALSE	TRUE	1	11.181	44.133	1	56.969	34.058
1607	FALSE	TRUE	1	15.729	37.365
1608	FALSE	TRUE	1	40.73	21.791
1609	FALSE	FALSE	1	43.605	20.148	1	63.105	41.212
1610	FALSE	TRUE	1	24.848	55.746
1611	FALSE	TRUE	1	4.631	1043.05
1612	FALSE	TRUE	1	15.191	25.483	1	112.928	7.264
1613	FALSE	FALSE	1	44.406	49.145	1	74.343	14.785
1614	FALSE	TRUE	1	10.689	57.967	1	61.013	82.529
1615	FALSE	TRUE	1	7.338	33.093	1	65.188	50.688
1616	FALSE	TRUE	1	12.026	48.79
1617	FALSE	TRUE	2	4.206	29.186	1	18.612	24.884
1618	FALSE	TRUE	1	3.412	49.686	1	53.562	53.121
1619	FALSE	TRUE	1	2.434	63.214	1	110.025	13.987
1620	FALSE	TRUE	1	32.559	65.694	1	35.869	25.879
1621	FALSE	TRUE	1	3.198	58.108
1622	FALSE	TRUE	1	7.171	67.142
1623	TRUE	FALSE	2	67.945	139.516	2	66.419	156.914	1	318.109	43.474	28	47	148	190			96
1624	FALSE	TRUE	1	8.453	33.264
1625	FALSE	TRUE	1	14	55.596	1	117.049	33.8
1626	FALSE	TRUE	1	20.034	29.967	1	110.931	80.545
1627	FALSE	TRUE	1	31.345	106.024	1	69.961	44.115
1628	FALSE	TRUE	1	13.148	14.538	1	83.252	24.768
1629	FALSE	TRUE	1	3.678	42.161	1	44.209	28.591
1630	FALSE	TRUE	1	12.566	78.487
1631	FALSE	TRUE	1	4.62	62.959
1632	FALSE	TRUE	1	25.543	23.163	1	49.414	14.871
1633	FALSE	FALSE	2	17.07	102.711	1	123.325	49.765
1634	FALSE	TRUE	1	21.271	19.883
1635	FALSE	TRUE	1	4.095	89.114
1636	FALSE	TRUE	1	5.365	139.908
1637	FALSE	TRUE	1	6.154	129.919
1638	FALSE	TRUE	1	18.077	39.014
1639	FALSE	TRUE	1	15.73	64.543	1	80.898	15.604
1640	FALSE	TRUE	1	8.152	22.059	1	31.073	28.443
1641	FALSE	TRUE	1	3.611	348.82
1642	FALSE	TRUE	1	12.872	45.198
1643	FALSE	TRUE	1	5.975	86.758
1644	FALSE	TRUE	1	4.787	40.8
1645	FALSE	TRUE	1	3.938	9.12	1	32.324	28.351
1646	FALSE	TRUE	2	32.569	68.81	1	55.487	33.524
1647	FALSE	TRUE	1	5.587	55.079
1648	FALSE	TRUE	1	2.917	109.868	1	113.983	24.712
1649	FALSE	TRUE	1	9.147	64.231
1650	FALSE	TRUE	1	7.196	53.128	1	18.09	30.101
1651	FALSE	TRUE	1	2.882	80.688	1	83.889	21.897
1652	FALSE	TRUE	1	2.128	89.935
1653	FALSE	TRUE	1	4.737	61.749	1	77.643	39.292
1654	FALSE	TRUE	1	2.945	44.331
1655	FALSE	TRUE	1	16.506	38.438
1656	FALSE	TRUE	3	10.661	36.851	2	24.582	42.974
1657	FALSE	TRUE	1	19.067	50.182	1	68.274	17.959
1658	FALSE	TRUE	1	5.665	48.993
1659	FALSE	TRUE	1	10.015	48.074	1	109.394	39.824
1660	FALSE	TRUE	1	8.603	41.468	1	50.503	23.643
1661	FALSE	TRUE	1	22.976	25.616	1	49.323	93.678
1662	FALSE	TRUE	1	9.056	8.007	1	36.523	8.46
1663	FALSE	TRUE	1	7.243	38.773	1	81.511	16.991
1664	FALSE	TRUE	1	5.217	41.505	1	55.166	15.051
1665	FALSE	TRUE	2	16.478	38.865	1	47.45	19.172
1666	FALSE	TRUE	2	12.907	38.879	1	18.651	18.033				197	4	195	113	189	196
1667	FALSE	TRUE	1	3.174	54.057
1668	FALSE	TRUE	1	7.221	58.37
1669	FALSE	TRUE	1	13.083	85.664
1670	FALSE	TRUE	1	3.165	73.702	1	78.43	5.072
1671	FALSE	TRUE	1	8.31	49.89
1672	FALSE	TRUE	1	3.86	66.778	1	71.138	45.871
1673	FALSE	TRUE	1	5.333	80.818
1674	FALSE	TRUE	1	9.225	38.787
1675	FALSE	TRUE	1	2.655	84.648	1	18.933	31.355
1676	FALSE	TRUE	1	16.16	68.697
1677	FALSE	TRUE	1	4.238	55.408
1678	FALSE	TRUE	1	5.663	70.204
1679	FALSE	TRUE	1	7.667	45.844	1	54.677	14.473
1680	FALSE	TRUE	1	10.635	9.408	1	21.083	13.125
1681	FALSE	TRUE	1	11.621	124.423	1	93.394	9.713
1682	FALSE	TRUE	1	3.605	59.676
1683	FALSE	TRUE	1	13.781	327.011
1684	FALSE	TRUE	1	3.002	81.21
1685	FALSE	TRUE	3	6.157	77.076	1	129.324	56.817
1686	FALSE	TRUE	1	6.327	36.535
1687	FALSE	TRUE	1	4.522	63.208	1	90.595	29.222
1688	FALSE	TRUE	1	11.389	58.537	1	66.347	18.522
1689	FALSE	TRUE	1	11.934	59.502	1	70.021	66.671
1690	FALSE	TRUE	1	23.247	70.305	1	96.191	63.078
1691	FALSE	TRUE	1	6.912	61.654	1	57.535	41.617
1692	FALSE	TRUE	1	6.492	102.756	1	109.798	118.923
1693	FALSE	TRUE	1	14.519	59.31	1	37.59	32.041
1694	FALSE	TRUE	1	1.809	100.977	1	32.647	41.51
1695	FALSE	TRUE	1	59.256	28.781	1	89.646	37.785
1696	FALSE	TRUE	1	27.44	28.479	1	51.536	11.475
1697	FALSE	TRUE	2	5.853	54.528	1	34.719	22.68
1698	FALSE	TRUE	1	2.441	48.592
1699	FALSE	TRUE	1	3.759	53.833
1700	FALSE	TRUE	1	9.352	46.187	1	79.174	28.963
1701	FALSE	TRUE	1	17.398	25.565	1	43.607	18.085
1702	FALSE	TRUE	1	3.624	203.092
1703	TRUE	TRUE	5	1.925	251.086	3	68.854	151.584	2	369.68	305.545
1704	FALSE	TRUE	1	10.578	43.907	1	78.901	35.499
1705	FALSE	TRUE	1	19.507	61.541	1	96.904	17.751
1706	FALSE	TRUE	1	8.853	37.367
1707	FALSE	TRUE	2	12.266	36.215	1	38.117	27.962
1708	FALSE	TRUE	2	2.268	94.994	1	36.425	24.542
1709	FALSE	FALSE	1	9.933	38.695
1710	FALSE	TRUE	1	9.379	29.76
1711	FALSE	TRUE	1	7.764	35.873	1	84.446	44.154
1712	FALSE	TRUE	1	18.955	61.546	1	81.947	57.531
1713	FALSE	TRUE	1	26.713	13.372	1	35.66	16.429
1714	FALSE	TRUE	1	13.067	27.761	1	44.195	7.074
1715	FALSE	TRUE	1	21.671	32.233
1716	FALSE	TRUE	1	15.7	36.464
1717	FALSE	TRUE	1	11.799	33.521	1	64.525	10.375
1718	FALSE	TRUE	1	25.935	123.051
1719	FALSE	TRUE	1	6.031	61.598
1720	FALSE	TRUE	1	6.558	110.455
1721	FALSE	TRUE	1	9.811	49.876	1	60.837	8.825
1722	FALSE	TRUE	1	7.473	27.936	1	36.185	18.956
1723	FALSE	TRUE	1	30.753	93.273	1	44.486	40.447
1724	FALSE	TRUE	1	11.278	32.002	1	97.982	4.844
1725	FALSE	TRUE	1	9.965	91.181	1	47.011	49.231
1726	FALSE	TRUE	2	8.666	119.76	2	101.899	48.577
1727	FALSE	TRUE	1	10.474	47.392
1728	FALSE	TRUE	2	39.411	25.092	1	50.118	20.897
1729	FALSE	TRUE	1	11.907	45.245	1	54.893	42.725
1730	FALSE	TRUE	1	26.876	24.882
1731	FALSE	TRUE	2	24.035	44.987	1	54.684	34.848
1732	FALSE	TRUE	1	14.457	22.537	1	35.393	49.691
1733	FALSE	TRUE	1	5.515	72.453
1734	FALSE	TRUE	1	4.898	55.707
1735	FALSE	TRUE	1	19.491	46.665	1	67.331	50.092
1736	FALSE	TRUE	1	34.941	21.907
1737	FALSE	TRUE	1	8.774	32.429	1	92.795	22.757
1738	FALSE	TRUE	2	14.563	62.601	1	49.243	22.364
1739	FALSE	TRUE	1	17.491	32.842	1	51.337	7.977
1740	FALSE	TRUE	1	29.641	37.94
1741	FALSE	TRUE	1	18.757	28.175	1	82.068	5.204
1742	FALSE	TRUE	1	18.911	119.725
1743	FALSE	TRUE	1	16.39	46.044	1	125.772	12.842
1744	FALSE	TRUE	1	2.816	93.114
1745	FALSE	TRUE	1	3.113	78.805
1746	FALSE	TRUE	1	6.063	94.89
1747	FALSE	TRUE	1	34.909	25.854	1	59.32	19.833
1748	FALSE	TRUE	1	17.461	36.535
1749	FALSE	TRUE	1	16.762	27.296	1	31.576	21.693
1750	FALSE	TRUE	1	2.483	76.823
1751	FALSE	TRUE	1	2.493	52.142
1752	FALSE	TRUE	1	7.109	66.993	1	75.252	14.186
1753	FALSE	TRUE	1	29.323	15.519	1	42.7	31.246
1754	FALSE	TRUE	1	7.035	50.309
1755	FALSE	TRUE	1	4.151	33.579	1	41.885	100.655				196	76	201	157
1756	FALSE	TRUE	1	3.323	59.873
1757	FALSE	TRUE	1	15.872	63.637
1758	FALSE	TRUE	1	5.251	43.305
1759	FALSE	TRUE	1	5.914	143.621
1760	FALSE	TRUE	2	8.805	8.977	1	20.932	18.296
1761	FALSE	TRUE	1	3.816	36.841	1	67.261	44.416
1762	FALSE	TRUE	1	10.978	39.671
1763	FALSE	TRUE	1	7.481	34.168	1	40.683	37.716
1764	FALSE	TRUE	1	3.801	86.509	1	90.82	9.99
1765	TRUE	FALSE	2	26.206	141.951	2	102.746	72.16	1	257.56	51.824
1766	FALSE	TRUE	1	4.455	52.014
1767	FALSE	TRUE	1	21.128	80.174	1	102.212	24.993
1768	FALSE	TRUE	1	3.743	100.635
1769	FALSE	TRUE	1	6.194	104.542
1770	FALSE	FALSE	1	4.139	36.601	1	40.99	55.21
1771	FALSE	TRUE	1	6.682	52.031	1	59.294	81.016
1772	FALSE	TRUE	1	7.407	68.356
1773	FALSE	TRUE	1	16.169	102.126
1774	FALSE	TRUE	1	3.857	82.716	1	89.966	37.205
1775	FALSE	TRUE	1	6.703	61.868	1	68.948	34.283
1776	FALSE	TRUE	1	12.931	30.356	1	91.239	5.611
1777	FALSE	TRUE	1	5.459	51.205	1	57.093	22.599
1778	FALSE	TRUE	1	11.582	44.271	1	57.903	7.957
1779	FALSE	TRUE	1	7.525	32.898	1	50.464	16.186
1780	FALSE	TRUE	1	10.149	77.311
1781	FALSE	TRUE	1	37.568	107.339	1	145.496	33.959
1782	FALSE	TRUE	1	29.059	126.88
1783	FALSE	TRUE	1	24.211	77	1	132.294	18.144
1784	FALSE	TRUE	1	2.635	95.388
1785	FALSE	TRUE	1	2.694	61.895
1786	FALSE	TRUE	1	11.164	61.856	1	73.879	56.634
1787	FALSE	TRUE	1	13.97	139.801	1	101.634	73.785
1788	FALSE	FALSE	1	3.082	292.526							75	89	90	239
1789	FALSE	TRUE	1	1.421	100.543
1790	FALSE	TRUE	1	3.752	26.36	1	30.604	37.352
1791	FALSE	TRUE	1	31.913	50.358	1	31.494	47.759
1792	FALSE	TRUE	1	7.97	162.871
1793	FALSE	TRUE	1	2.029	62.135
1794	TRUE	TRUE	1	10.709	505.879	1	11.549	52.04	1	67.941	445.475	60	4	137	516	56	57	271	56
1795	FALSE	TRUE	1	18.4	21.748	1	15.912	9.739
1796	FALSE	TRUE	1	24.663	14.078	1	40.291	32.482
1797	TRUE	TRUE	3	17.407	223.7	4	45.26	224.787	1	326.087	124.974	115	42	121	613		128		122
1798	FALSE	TRUE	1	2.664	59.506	2	3.105	23.978
1799	FALSE	TRUE	1	2.045	46.643	1	50.284	75.871
1800	FALSE	TRUE	2	9.977	43.105	1	26.37	23.658
1801	FALSE	TRUE	1	2.085	92.991
1802	FALSE	TRUE	1	8.423	174.134
1803	TRUE	TRUE	6	10.292	267.604	3	63.935	114.928	1	422.601	44.662	170	126	204	642				194
1804	FALSE	TRUE	1	2.961	42.923
1805	FALSE	TRUE	1	9.108	63.531
1806	FALSE	TRUE	1	30.157	87.023	1	8.062	54.372
1807	FALSE	TRUE	1	17.324	26.056	1	43.987	14.615
1808	FALSE	TRUE	1	5.538	23.813	1	27.799	6.836
1809	FALSE	TRUE	1	19.315	33.04	1	60.769	33.991
1810	FALSE	TRUE	2	12.053	23.273	1	38.755	33.612
1811	FALSE	TRUE	1	4.349	47.099
1812	FALSE	TRUE	1	1.858	54.375	1	55.524	51.895
1813	FALSE	TRUE	2	6.662	79.288	1	23.626	42.529
1814	FALSE	TRUE	1	1.955	69.571	1	72.048	72.429
1815	FALSE	TRUE	1	4.457	215.828
1816	FALSE	TRUE	1	11.95	33.215	1	46.445	11.337				98	13	137	65	142	137	0
1817	FALSE	TRUE	1	11.907	74.601
1818	FALSE	TRUE	1	2.516	83.745	1	85.484	58.265
1819	FALSE	TRUE	1	4.402	89.705							104	42	136	119		122
1820	FALSE	TRUE	1	5.432	49.357
1821	FALSE	TRUE	1	3.649	185.596
1822	FALSE	TRUE	1	6.793	44.501
1823	FALSE	TRUE	1	11.172	82.832
1824	FALSE	TRUE	1	14.32	69.378	1	74.385	21.415
1825	FALSE	TRUE	1	14.928	39.465
1826	FALSE	TRUE	1	3.841	10.62	1	14.921	43.201
1827	FALSE	TRUE	1	4.717	112.297	1	22.239	13.921
1828	FALSE	TRUE	1	3.674	115.83
1829	FALSE	TRUE	1	3.971	119.411	1	124.062	56.552
1830	FALSE	TRUE	2	6.315	30.722	1	31.279	7.525
1831	FALSE	TRUE	1	4.098	29.759	1	36.159	9.42
1832	FALSE	TRUE	2	2.649	161.428	1	104.564	97.326
1833	FALSE	TRUE	1	11.225	28.917	1	41.515	11.686
1834	FALSE	TRUE	1	13.194	74.603
1835	FALSE	TRUE	2	11.71	79.044	1	51.693	38.21
1836	FALSE	TRUE	1	15.003	72.119
1837	FALSE	TRUE	1	10.871	97.329
1838	FALSE	TRUE	1	10.674	51.454	1	63.263	49.647
1839	FALSE	TRUE	1	21.482	73.818	1	66.15	16.88
1840	FALSE	TRUE	1	3.64	70.77
1841	FALSE	TRUE	1	13.347	87.839	1	33.179	74.611
1842	FALSE	TRUE	1	5.047	36.546	1	47.136	13.8
1843	FALSE	TRUE	1	5.885	29.854	1	45.258	16.331
1844	FALSE	TRUE	2	5.26	50.824	1	39.097	38.361
1845	FALSE	TRUE	1	23.969	41.116	1	65.553	53.107
1846	FALSE	FALSE				1	41.948	87.278				147	47	221	296		164
1847	FALSE	TRUE	1	7.635	40.148
1848	FALSE	TRUE	1	9.816	45.528
1849	FALSE	TRUE	1	7.816	29.578	1	34.814	66.207
1850	FALSE	TRUE	1	5.69	46.692	1	53.071	160.494
1851	FALSE	TRUE	1	4.165	38.006	1	42.821	13.124
1852	FALSE	TRUE	1	3.551	70.999	1	31.717	22.692
1853	FALSE	TRUE	1	14.96	47.289
1854	FALSE	TRUE	3	6.51	24.038	2	40.499	14.913
1855	FALSE	TRUE	3	3.657	20.254	3	16.904	53.183
1856	FALSE	TRUE	2	12.106	51.244	1	57.758	9.552
1857	FALSE	FALSE	1	13.127	31.383
1858	FALSE	TRUE	1	2.015	9.578
1859	FALSE	TRUE	1	10.975	36.85
1860	FALSE	TRUE	2	11.782	24.747	1	47.607	4.113
1861	FALSE	TRUE	2	6.788	26.24	1	29.856	15.449
1862	FALSE	TRUE	1	9.997	32.228
1863	FALSE	FALSE	1	57.506	254.44							86	105	102	312			24
1864	FALSE	TRUE	1	10.016	79.09
1865	FALSE	TRUE	1	20.274	10.215	1	31.721	19.221
1866	FALSE	TRUE	1	8.552	51.243	1	60.46	3.875
1867	FALSE	TRUE	1	16.865	84.072	1	62.961	37.977
1868	FALSE	TRUE	1	5.055	9.912	1	36.66	5.883
1869	FALSE	TRUE	1	1.73	24.577	1	63.229	4.396
1870	FALSE	TRUE	2	11.717	32.874	1	121.202	25.984
1871	FALSE	FALSE	1	7.621	14.834	1	36.593	3.03
1872	FALSE	TRUE	1	4.355	3.542	1	8.607	1.905
1873	FALSE	TRUE	1	7.321	18.203	1	32.224	11.679
1874	FALSE	TRUE	1	13.625	43.38
1875	FALSE	TRUE	8	6.719	102.868	4	27.857	55.28				194	16	202	284	210	118
1876	FALSE	TRUE	1	7.807	12.773	1	21.13	11.889
1877	FALSE	FALSE	1	88.913	18.779
1878	FALSE	TRUE	1	17.387	3.949	1	103.378	1.993
1879	FALSE	TRUE	1	10.415	26.6
1880	FALSE	TRUE	1	2.543	10.103	4	13.317	37.126
1881	FALSE	TRUE	4	10.732	31.229	1	41.131	9.043
1882	FALSE	TRUE	1	8.887	6.422
1883	FALSE	TRUE	3	9.631	31.387	4	24.162	57.725
1884	FALSE	TRUE	3	5.521	48.604
1885	FALSE	FALSE	1	12.353	25.867	1	38.85	9.029				174	58	204	150		174
1886	FALSE	TRUE	1	8.308	30.391
1887	FALSE	TRUE	3	3.156	15.159	1	11.58	3.531
1888	FALSE	FALSE	1	3.608	13.409	2	17.459	27.681				76	45	118	115		78	36
1889	FALSE	TRUE	1	7.286	14.108
1890	FALSE	TRUE	1	34.174	42.166	1	62.55	31.685
1891	FALSE	TRUE	1	10.608	61.926
1892	FALSE	TRUE	1	21.629	14.107
1893	FALSE	TRUE	1	9.715	10.018	1	4.016	11.583
1894	FALSE	TRUE	1	8.331	30.668
1895	FALSE	TRUE	1	30.061	50.675	1	58.123	22.613
1896	FALSE	TRUE	2	21.323	59.036	1	41.214	12.463
1897	FALSE	TRUE	1	10.362	42.072	1	64.575	19.522
1898	FALSE	FALSE	1	81.928	11.709	1	92.521	33.074
1899	FALSE	TRUE	2	33.685	31.824
1900	FALSE	TRUE	1	11.619	3.673	1	16.355	5.158
1901	FALSE	TRUE	1	4.053	28.607	1	33.441	1.75
1902	FALSE	FALSE
1903	FALSE	TRUE	2	24.494	3.879	1	31.826	2.051
1904	FALSE	FALSE	2	8.064	53.099	1	36.189	25.658
1905	FALSE	TRUE	1	19.235	142.44
1906	FALSE	FALSE	1	9.955	19.389	1	25.743	33.302
1907	FALSE	FALSE	1	6.989	25.882	1	37.349	13.836
1908	FALSE	FALSE	1	9.942	61.236	1	94.502	25.028
1909	FALSE	TRUE				1	35.569	34.448
1910	FALSE	TRUE				1	14.67	13.531
1911	FALSE	TRUE	1	24.141	27.269
1912	FALSE	TRUE	3	8.211	19.913	1	21.996	9.916
1913	FALSE	TRUE	4	9.698	32.287	2	63.275	24.424
1914	FALSE	TRUE	2	9.567	29.136	2	21.385	18.07
1915	FALSE	TRUE	2	18.162	25.382
1916	FALSE	TRUE	1	14.483	14.503
1917	FALSE	TRUE	1	6.073	49.795
1918	FALSE	TRUE	1	2.688	3.836
1919	FALSE	TRUE	1	6.208	85.349
1920	FALSE	FALSE	1	13.811	22.482	1	6.575	6.448
1921	FALSE	TRUE	2	8.816	7.74	1	24.573	30.676
1922	FALSE	TRUE	2	5.215	35.518	1	30.61	25.766
1923	FALSE	TRUE	1	6.854	8.404	1	30.033	6.706
1924	FALSE	TRUE	1	8.836	1.875	1	16.739	2.369
1925	FALSE	TRUE	2	7.534	14.742	1	18.36	9.191
1926	FALSE	TRUE	2	9.725	21.731	1	51.709	17.335
1927	FALSE	TRUE	1	3.783	16.901
1928	FALSE	TRUE	1	8.476	10.062
1929	FALSE	TRUE	1	12.34	11.085
1930	FALSE	TRUE	2	7.366	28.987	2	21.345	17.517
1931	FALSE	TRUE	3	16.719	29.387	1	84.609	11.045
1932	FALSE	TRUE	1	10.25	96.24	1	31.098	75.393
1933	FALSE	TRUE	2	7.65	14.281	2	36.24	18.129
1934	FALSE	TRUE	1	14.899	16.483	1	78.44	10.992
1935	FALSE	TRUE	5	5.65	45.842	2	58.793	28.702				145	39	155	196		134
1936	FALSE	TRUE	3	7.784	32.534	2	17.915	29.658
1937	FALSE	TRUE	3	8.367	48.752
1938	FALSE	TRUE	2	5.613	41.438	1	181.891	24.455
1939	FALSE	FALSE	1	47.482	29.41
1940	FALSE	TRUE	1	22.582	17.819	1	41.156	13.439
1941	FALSE	TRUE	1	9.843	37.458	1	51.961	4.529
1942	FALSE	TRUE	1	4.739	93.388
1943	FALSE	TRUE	1	4.092	38.081
1944	FALSE	FALSE	1	14.197	10.845	2	25.657	46.104
1945	FALSE	TRUE	1	5.684	98.738	1	41.747	62.675
1946	FALSE	TRUE	1	7.305	31.047	1	39.072	29.962
1947	FALSE	FALSE	1	4.146	117.226	1	8.452	112.921
1948	FALSE	FALSE	1	4.936	156.068	1	104.213	56.792				155	107	161	145
1949	FALSE	TRUE	1	4.519	12.294	1	28.181	13.613
1950	FALSE	TRUE	1	2.835	14.793
1951	FALSE	TRUE	1	13.197	73.397	1	54.81	31.785
1952	FALSE	TRUE	1	14.662	86.478	1	46.88	54.26
1953	FALSE	TRUE	1	11.466	102.677	1	33.86	80.284
1954	FALSE	FALSE	1	26.643	119.649	1	66.13	80.163
1955	FALSE	TRUE	2	8.631	24.801	2	33.131	21.093
1956	FALSE	TRUE	5	6.777	50.578	2	19.237	15.026
1957	FALSE	TRUE	4	12.844	39.715	4	98.242	44.857
1958	FALSE	TRUE	2	13.918	13.357
1959	FALSE	TRUE	1	29.033	24.765	1	54.614	33.076
1960	FALSE	TRUE	1	8.018	20.188	1	14.547	13.66
1961	FALSE	TRUE	2	3.927	28.666	1	33.89	22.231
1962	FALSE	TRUE	2	3.399	29.807
1963	FALSE	TRUE	2	8.445	43.143	1	46.914	31.302
1964	FALSE	TRUE	1	4.441	16.814
1965	TRUE	TRUE	3	4.802	51.19	11	34.74	152.12	6	186.69	64.323	80	53	171	569		82	20	124
1966	FALSE	TRUE	1	8.108	9.514	1	31.774	7.721
1967	FALSE	TRUE	4	6.582	41.505	1	46.109	20.887
1968	FALSE	TRUE	1	6.17	14.274	1	31.152	41.633
1969	FALSE	TRUE	1	3.696	11.787	1	20.834	17.82
1970	FALSE	TRUE	1	2.45	6.253	1	16.818	5.195
1971	FALSE	TRUE	1	5.833	7.576	1	15.923	22.06
1972	TRUE	FALSE	1	14.589	33.21	1	48.566	17.264	1	218.029	174.636	102	32	190	401		133		172
1973	FALSE	TRUE	1	8.288	2.337	1	11.912	2.217
1974	FALSE	TRUE	1	12.878	89.631	1	21.699	80.811
1975	FALSE	TRUE	1	4.892	9.986	1	19.367	9.974
1976	FALSE	TRUE	1	12.381	16.74
1977	FALSE	TRUE	1	8.34	29.569	1	39.751	23.912
1978	FALSE	TRUE	1	15.303	40.893
1979	FALSE	FALSE	1	14.841	81.821	1	39.082	57.58
1980	FALSE	TRUE	1	7.89	25.76	1	34.338	26.798
1981	FALSE	TRUE	1	12.953	3.608	1	19.691	6.101
1982	FALSE	TRUE	3	2.741	38.189	2	13.415	22.523				151	32	181	145		133
1983	FALSE	TRUE	1	11.692	89.94	1	23.568	78.064
1984	FALSE	TRUE	1	10.327	95.682	1	62.505	43.505
1985	FALSE	TRUE	1	13.141	30.766
1986	FALSE	TRUE	1	6.212	42.854	1	53.399	6.278
1987	FALSE	TRUE	5	6.506	44.83	2	31.207	18.758
1988	FALSE	TRUE	6	5.562	77.326	3	22.569	31.066
1989	FALSE	TRUE	4	6.673	49.733	3	29.519	34.176
1990	FALSE	FALSE	1	38.329	199.183	1	97.418	140.094
1991	FALSE	TRUE
1992	FALSE	TRUE	2	10.012	40.3	1	66.474	28.252
1993	FALSE	TRUE	1	8.226	28.891	1	195.149	37.151
1994	FALSE	TRUE	1	7.666	13.75	1	40.121	26.636
1995	FALSE	TRUE	1	7.013	2.763	1	17.205	2.168
1996	FALSE	TRUE	1	13.579	22.17	1	35.154	13.3
1997	FALSE	TRUE	1	15.451	22.079	1	38.162	31.356
1998	FALSE	TRUE	1	23.918	36.899
1999	FALSE	TRUE	1	10.326	43.65	1	67.199	6.204
[truncated: 1,160 more rows]
